# Supplementary material for: Geographical and temporal distribution of multidrug-resistant Salmonella Infantis in Europe and the Americas
Source: Front Microbiol. 2024 Feb 13;14:1244533. doi: 10.3389/fmicb.2023.1244533 (PMC10896835; doi:10.3389/fmicb.2023.1244533)
Supplement: Supplementary file 1 [file Data_Sheet_1.zip › Data Sheet 1/Supplementary Tables 1-7.XLSX]

## Sheet: Table S1
Isolate ID	Country	Host	Year	Detected AMR Genes/Plasmids	ML Tree Clade	SNP Address
36-9-8101378	Scotland	Human	NA	floR,fosA3,aac(3)-IV,aph(4)-Ia,aph(3')-Ia,ant(3'')-Ia,sul1,tet(A),dfrA14,gyrA (D87Y),parC (T57S),qacEdelta1,IncFIB(pN55391)	lightGreen	1.1.2.2.53.53.234
ERR018011	Germany	Unknown	2004	parC (T57S)	grey	1.1.71.77.81.81.82
ERR1014109	Italy	Broiler	2007	gyrA (S83Y),parC (T57S),IncFIB(pN55391)	red	1.1.33.64.68.68.69
ERR1014110	Italy	WildAnimal	2009	cmlA1,aph(3'')-Ib,aph(6)-Id,ant(3'')-Ia,aadA2,sul3,tet(A),parC (T57S),IncI1-I(Alpha)	yellow	1.49.54.55.56.56.57
ERR1014111	Italy	Broiler	2006	cmlA1,aadA1,aadA13,aadA2,sul3,parC (T57S),IncI1-I(Alpha)	green	1.1.85.92.107.107.108
ERR1014112	Italy	Human	2013	blaCTX-M-1,aph(3')-Ia,sul1,tet(A),dfrA1,dfrA14,gyrA (D87G),parC (T57S),qacEdelta1,IncFIB(pN55391)	orange	1.1.3.68.72.72.73
ERR1014114	Italy	Broiler	2013	blaCTX-M-1,aph(3')-Ia,sul1,tet(A),dfrA1,dfrA14,gyrA (D87G),parC (T57S),qacEdelta1,IncFIB(pN55391)	orange	1.1.3.68.72.72.230
ERR1014117	Italy	Broiler	2012	blaCTX-M-1,aph(3')-Ia,sul1,tet(A),dfrA1,dfrA14,gyrA (D87G),parC (T57S),qacEdelta1,IncFIB(pN55391)	orange	1.1.3.68.72.72.189
ERR1014118	Italy	Broiler	2009	ant(3'')-Ia,sul1,tet(A),gyrA (S83Y),parC (T57S),qacEdelta1,IncFIB(pN55391)	red	1.1.33.70.93.93.94
ERR1014119	Italy	Human	2014	blaCTX-M-65,floR,fosA3,aac(3)-IV,aph(4)-Ia,aph(3')-Ia,ant(3'')-Ia,sul1,tet(A),dfrA14,gyrA (D87Y),parC (T57S),qacEdelta1,IncFIB(pN55391)	lightGreen	1.1.2.2.109.109.110
ERR1759062	Belgium	Unknown	2014	ant(3'')-Ia,sul1,tet(A),gyrA (S83Y),parC (T57S),qacEdelta1,IncFIB(pN55391)	red	1.1.66.72.76.76.253
ERR1759113	Hungary	Unknown	2014	blaTEM-1B,qnrS1,tet(A),gyrA (S83Y),parC (T57S),IncFIB(pN55391),IncX1	red	1.1.83.90.98.98.99
ERR1759114	Hungary	Unknown	2014	ant(3'')-Ia,sul1,tet(A),gyrA (S83Y),parC (T57S),qacEdelta1,IncFIB(pN55391)	red	1.1.14.57.58.58.59
ERR1759118	Hungary	Unknown	2014	ant(3'')-Ia,sul1,tet(A),gyrA (S83Y),parC (T57S),qacEdelta1,IncFIB(pN55391)	red	1.1.33.146.170.170.171
ERR2019203	Poland	Food	2015	ant(3'')-Ia,sul1,tet(A),gyrA (S83Y),parC (T57S),qacEdelta1,IncFIB(pN55391)	red	1.1.60.83.91.91.92
ERR2200345	Germany	Food	2008	ant(3'')-Ia,sul1,tet(A),gyrA (S83Y),parC (T57S),qacEdelta1,IncFIB(pN55391)	red	1.1.33.70.74.74.75
ERR2200346	Germany	Food	2009	ant(3'')-Ia,sul1,tet(A),gyrA (S83Y),parC (T57S),qacEdelta1,IncFIB(pN55391)	red	NA
ERR2200347	Germany	Food	2010	ant(3'')-Ia,sul1,tet(A),gyrA (S83Y),parC (T57S),qacEdelta1,IncFIB(pN55391)	red	1.1.64.67.88.88.89
ERR2200348	Germany	Food	2011	ant(3'')-Ia,sul1,tet(A),gyrA (S83Y),parC (T57S),qacEdelta1,IncFIB(pN55391)	red	1.1.14.69.73.73.74
ERR2200349	Germany	Food	2011	ant(3'')-Ia,sul1,tet(A),gyrA (S83Y),parC (T57S),qacEdelta1,IncFIB(pN55391)	red	1.1.66.72.76.76.162
ERR2200350	Germany	Food	2012	ant(3'')-Ia,sul1,tet(A),gyrA (S83Y),parC (T57S),qacEdelta1,IncFIB(pN55391)	red	1.1.60.62.66.66.67
ERR2200351	Germany	WildAnimal	2013	ant(3'')-Ia,sul1,tet(A),gyrA (S83Y),parC (T57S),qacEdelta1,IncFIB(pN55391)	red	1.1.64.67.71.71.72
ERR2200352	Germany	WildAnimal	2014	ant(3'')-Ia,sul1,tet(A),gyrA (S83Y),parC (T57S),qacEdelta1,IncFIB(pN55391)	red	1.1.14.69.237.237.238
ERR2200353	Germany	Food	2015	ant(3'')-Ia,sul1,tet(A),gyrA (S83Y),parC (T57S),qacEdelta1,IncFIB(pN55391)	red	1.1.148.159.185.185.186
ERR2200354	Germany	Food	2015	aph(3')-Ia,ant(3'')-Ia,sul1,tet(A),dfrA14,gyrA (D87G),parC (T57S),qacEdelta1,IncFIB(pN55391)	orange	1.1.81.88.96.96.97
ERR2200355	Germany	Food	2015	ant(3'')-Ia,sul1,tet(A),dfrA14,gyrA (D87G),parC (T57S),qacEdelta1,IncFIB(pN55391)	orange	1.1.103.111.126.126.179
ERR2200356	Germany	WildAnimal	2015	ant(3'')-Ia,sul1,tet(A),gyrA (S83Y),parC (T57S),qacEdelta1,IncFIB(pN55391)	red	1.1.64.67.71.71.148
ERR2200357	Germany	Food	2015	ant(3'')-Ia,sul1,tet(A),gyrA (S83Y),parC (T57S),qacEdelta1,IncFIB(pN55391)	red	1.1.164.176.205.205.206
ERR2200358	Germany	Food	2016	ant(3'')-Ia,sul1,tet(A),gyrA (S83Y),parC (T57S),qacEdelta1,IncFIB(pN55391)	red	1.1.64.67.155.224.225
ERR2200359	Germany	Food	2016	ant(3'')-Ia,sul1,tet(A),gyrA (S83Y),parC (T57S),qacEdelta1,IncFIB(pN55391)	red	1.1.14.94.104.104.105
ERR2200361	Germany	Food	2016	ant(3'')-Ia,sul1,tet(A),dfrA14,gyrA (D87G),parC (T57S),qacEdelta1,IncFIB(pN55391)	orange	1.1.81.88.96.240.241
ERR2200362	Germany	Food	2016	blaTEM-1B,aph(3')-Ia,ant(3'')-Ia,sul1,tet(A),dfrA14,gyrA (D87G),parC (T57S),qacEdelta1,IncFIB(pN55391),IncX4	orange	1.1.3.150.175.175.176
ERR2200363	Germany	WildAnimal	2016	blaCTX-M-1,aadA5,sul2,dfrA17,parC (T57S),IncI1-I(Alpha)	blue	1.1.107.193.227.227.228
ERR2200364	Germany	Food	2016	ant(3'')-Ia,sul1,tet(A),dfrA14,gyrA (S83Y),parC (T57S),qacEdelta1,IncFIB(pN55391)	blackBetweenRedOrange	1.1.198.213.248.248.249
ERR2200365	Germany	Environment	2016	parC (T57S)	green	1.1.85.180.209.209.210
ERR2200366	Germany	Food	2016	ant(3'')-Ia,sul1,tet(A),gyrA (S83Y),parC (T57S),qacEdelta1,IncFIB(pN55391)	red	1.1.66.72.76.76.77
ERR2200368	Germany	Environment	2017	ant(3'')-Ia,sul1,tet(A),gyrA (S83Y),parC (T57S),qacEdelta1,IncFIB(pN55391)	red	1.1.64.67.112.112.113
ERR2200369	Germany	Environment	2017	ant(3'')-Ia,sul1,tet(A),gyrA (S83Y),parC (T57S),qacEdelta1,IncFIB(pN55391)	red	1.1.64.73.77.77.78
ERR2200370	Germany	WildAnimal	2017	ant(3'')-Ia,sul1,tet(A),gyrA (S83Y),parC (T57S),qacEdelta1,IncFIB(pN55391)	red	1.1.64.73.77.77.180
ERR2200372	Germany	Feed	2017	parC (T57S)	lightViolet	1.1.49.49.194.194.195
ERR2200374	Germany	Environment	2017	parC (T57S)	lightViolet	1.1.49.49.70.70.71
ERR2200378	Germany	WildAnimal	2017	parC (T57S)	lightViolet	1.1.49.49.176.176.177
ERR2200379	Germany	WildAnimal	2017	ant(3'')-Ia,sul1,tet(A),gyrA (S83Y),parC (T57S),qacEdelta1,IncFIB(pN55391)	red	1.1.64.67.153.153.154
ERR2210537	Poland	Human	2015	ant(3'')-Ia,sul1,tet(A),gyrA (S83Y),parC (T57S),qacEdelta1,IncFIB(pN55391)	red	1.1.60.120.136.136.137
ERR2210566	Poland	Human	2015	parC (T57S)	blue	1.1.107.115.130.130.131
ERR2210569	Poland	Food	2014	ant(3'')-Ia,sul1,tet(A),gyrA (S83Y),parC (T57S),qacEdelta1,IncFIB(pN55391)	red	1.1.60.63.67.67.68
ERR2210686	Poland	Food	2013	ant(3'')-Ia,sul1,tet(A),gyrA (S83Y),parC (T57S),qacEdelta1,IncFIB(pN55391)	red	1.1.60.215.250.250.251
ERR2210687	Poland	Food	2013	ant(3'')-Ia,sul1,tet(A),gyrA (S83Y),parC (T57S),qacEdelta1,IncFIB(pN55391)	red	1.1.60.203.238.238.239
ERR2240086	Germany	Environment	2016	ant(3'')-Ia,sul1,tet(A),gyrA (S83Y),parC (T57S),qacEdelta1,IncFIB(pN55391)	red	1.1.64.73.77.77.255
ERR2240087	Germany	Environment	2016	parC (T57S)	lightViolet	1.1.49.49.87.87.88
ERR2259376	Germany	Environment	2011	blaACC-1,blaVIM-1,catA1,aac(6')-Ib-cr,mcr-9,ere(A),aac(6')-Ib3,aph(3'')-Ib,aph(6)-Id,aadA1,sul1,parC (T57S),qacEdelta1,IncHI2,IncHI2A	green	1.1.59.61.78.78.79
ERR2259382	Germany	Environment	2012	blaACC-1,blaVIM-1,catA1,aac(6')-Ib-cr,mcr-9,aac(6')-Ib3,aph(3'')-Ib,aph(6)-Id,aadA1,sul1,parC (T57S),qacEdelta1,IncHI2,IncHI2A	green	1.1.59.61.78.159.160
ERR2586091	Germany	Food	2015	blaACC-1,blaVIM-1,catA1,aac(6')-Ib-cr,mcr-9,ere(A),aac(6')-Ib3,aph(3'')-Ib,aph(6)-Id,aadA1,sul1,parC (T57S),qacEdelta1,IncHI2,IncHI2A	green	1.1.59.189.220.220.221
ERR2586092	Germany	WildAnimal	2016	blaACC-1,blaVIM-1,catA1,aac(6')-Ib-cr,mcr-9,ere(A),aac(6')-Ib3,aph(3'')-Ib,aph(6)-Id,aadA1b,sul1,parC (T57S),qacEdelta1,IncHI2,IncHI2A	green	1.1.59.97.111.111.112
ERR2984270	Germany	Environment	2011	blaACC-1,blaVIM-1,catA1,aac(6')-Ib-cr,mcr-9,ere(A),aac(6')-Ib3,aph(3'')-Ib,aph(6)-Id,aadA1b,sul1,parC (T57S),qacEdelta1,IncHI2,IncHI2A	green	1.1.59.61.63.63.64
ERR2984271	Germany	WildAnimal	2011	blaACC-1,blaVIM-1,catA1,aac(6')-Ib-cr,mcr-9,ere(A),aac(6')-Ib3,aph(3'')-Ib,aph(6)-Id,aadA1,sul1,parC (T57S),qacEdelta1,IncHI2,IncHI2A	green	1.1.59.61.78.78.79
ERR2984272	Germany	WildAnimal	2012	blaACC-1,blaVIM-1,catA1,aac(6')-Ib-cr,mcr-9,ere(A),aac(6')-Ib3,aph(3'')-Ib,aph(6)-Id,aadA1,sul1,parC (T57S),qacEdelta1,IncHI2,IncHI2A	green	1.1.59.61.78.78.79
ERR3181855	Netherlands	Environment	2009	parC (T57S)	blue	1.1.107.212.247.247.248
ERR3181857	Netherlands	Human	2006	parC (T57S),IncI1-I(Alpha)	noClade13	1.1.1.127.143.143.144
ERR3181868	Germany	Reptile	1998	parC (T57S)	noClade13	1.1.3.131.148.148.149
ERR3181869	Germany	Human	1985	parC (T57S)	yellow	1.1.86.93.103.103.104
ERR3181870	Germany	Reptile	2000	parC (T57S)	noClade13	1.1.3.131.148.148.192
ERR3181918	Germany	Food	2004	parC (T57S)	lightViolet	1.54.149.160.186.186.187
ERR3263619	Germany	Human	2009	parC (T57S)	cyan	1.1.3.60.62.62.63
ERR3263641	Germany	Human	2013	parC (T57S)	cyan	1.1.3.50.97.97.98
ERR3263642	Germany	Cattle	2013	parC (T57S)	cyan	1.1.3.50.119.119.120
ERR3263706	Germany	Human	2014	parC (T57S)	green	1.1.85.92.219.219.220
ERR3263811	Germany	Human	2015	parC (T57S)	cyan	1.1.3.50.97.97.143
ERR3263812	Germany	Human	2015	parC (T57S)	green	1.1.131.140.160.160.161
ERR3263816	Germany	Poultry	2016	ant(3'')-Ia,sul1,tet(A),gyrA (S83Y),parC (T57S),qacEdelta1,IncFIB(pN55391)	red	1.1.64.73.180.180.181
ERR3263822	Germany	Human	2016	parC (T57S)	cyan	1.1.3.50.50.50.231
ERR3263828	Germany	Cattle	2016	parC (T57S)	cyan	1.1.3.50.50.55.56
ERR3263831	Germany	WildAnimal	2016	parC (T57S)	cyan	1.1.3.50.50.187.188
ERR3263890	Germany	Human	2016	parC (T57S)	noClade13	1.1.3.170.197.197.198
ERR3263937	Germany	Human	2016	ant(3'')-Ia,sul1,tet(A),dfrA14,gyrA (D87G),parC (T57S),qacEdelta1,IncFIB(pN55391)	orange	1.1.103.111.126.126.127
ERR3263955	Germany	Human	2016	parC (T57S)	noClade13	1.1.3.51.51.51.52
ERR3263960	Germany	Human	2016	parC (T57S)	lightViolet	1.1.52.116.131.131.132
ERR3263969	Germany	Human	2016	parC (T57S)	lightViolet	1.1.52.53.54.54.185
ERR3263990	Germany	Human	2016	parC (T57S)	lightViolet	1.1.52.78.84.84.85
ERR3264076	Germany	Human	2018	parC (T57S)	grey	1.1.96.104.118.118.199
ERR3264077	Germany	Human	2018	parC (T57S),Col8282	green	1.1.85.92.101.101.102
ERR3264078	Germany	Human	2018	parC (T57S),IncI1-I(Alpha)	green	1.1.203.218.253.253.254
ERR3264079	Germany	Human	2018	parC (T57S),IncI1-I(Alpha)	grey	1.1.96.104.118.118.119
ERR3264091	Germany	Human	2018	parC (T57S)	cyan	1.1.3.50.127.127.128
L00168-11	England/Wales	Feed	2011	parC (T57S)	darkViolet	1.57.208.230.267.271.326
L00235-17	England/Wales	Feed	2017	ant(3'')-Ia,sul1,tet(A),gyrA (S83Y),parC (T57S),qacEdelta1,IncFIB(pN55391)	red	1.1.39.39.39.39.40
L00236-17	England/Wales	Reptile	2017	parC (T57S)	lightViolet	1.1.250.302.354.359.387
L00316-15	England/Wales	Feed	2015	parC (T57S)	lightViolet	1.1.52.224.260.263.270
L00361-17	England/Wales	Feed	2017	blaTEM-1B,aph(3')-Ia,lnu(G),aadA22,sul1,tet(A),dfrA14,gyrA (D87G),parC (T57S),qacEdelta1,IncFIB(pN55391),IncX4	orange	1.1.3.223.259.261.267
L00413-15	England/Wales	Feed	2015	ant(3'')-Ia,sul1,gyrA (S83Y),parC (T57S),qacEdelta1,IncFIB(pN55391)	red	1.1.14.222.258.259.262
L00420-17	England/Wales	Feed	2017	blaTEM-1B,aph(3')-Ia,lnu(G),ant(3'')-Ia,sul1,tet(A),dfrA14,gyrA (D87G),parC (T57S),qacEdelta1,IncFIB(pN55391),IncX4	orange	1.1.3.282.330.334.356
L00423-17	England/Wales	Dog	2017	parC (T57S)	lightViolet	1.1.52.291.340.344.370
L00460-17	England/Wales	Horse	2017	ant(3'')-Ia,sul1,tet(A),gyrA (S83Y),parC (T57S),qacEdelta1,IncFIB(pN55391)	blackBetweenRedOrange	1.1.204.219.255.256.259
L00503-14	England/Wales	Broiler	2014	ant(3'')-Ia,sul1,tet(A),dfrA14,gyrA (D87Y),parC (T57S),qacEdelta1,IncFIB(pN55391)	pink	1.1.3.3.3.3.20
L00505-17	England/Wales	Dog	2017	ant(3'')-Ia,sul1,tet(A),dfrA14,gyrA (D87G),parC (T57S),qacEdelta1,IncFIB(pN55391)	orange	1.1.3.231.270.274.283
L00511-17	England/Wales	Dog	2017	ant(3'')-Ia,sul1,tet(A),gyrA (S83Y),parC (T57S),qacEdelta1,IncFIB(pN55391)	red	1.65.230.267.312.316.334
L00520-12	England/Wales	Layers	2012	parC (T57S)	blue	1.1.107.228.264.268.341
L00539-14	England/Wales	Dog	2014	parC (T57S)	darkViolet	1.57.224.307.361.366.395
L00603-11	Unknown	Unknown	2011	parC (T57S)	darkViolet	1.57.208.230.267.271.278
L00622-12	Hungary	Broiler	2012	ant(3'')-Ia,sul1,tet(A),gyrA (S83Y),parC (T57S),qacEdelta1,IncFIB(pN55391)	red	1.1.46.46.46.46.47
L00668-17	British Isles	Unknown	2017	parC (T57S)	green	1.1.209.232.271.275.358
L00703-17	England/Wales	Feed	2017	ant(3'')-Ia,sul1,tet(A),gyrA (S83Y),parC (T57S),qacEdelta1,IncFIB(pN55391)	red	1.1.60.254.295.299.314
L00705-15	England/Wales	Feed	2015	ant(3'')-Ia,sul1,tet(A),gyrA (S83Y),parC (T57S),qacEdelta1,IncFIB(pN55391)	red	1.1.14.36.36.36.37
L00705-17	England/Wales	Feed	2017	ant(3'')-Ia,sul1,tet(A),dfrA14,gyrA (D87G),parC (T57S),qacEdelta1,IncFIB(pN55391)	orange	1.1.103.111.126.126.333
L00743-14	England/Wales	Broiler	2014	gyrA (S83Y),parC (T57S),IncFIB(pN55391)	red	1.1.222.250.290.294.308
L00832-12	Hungary	Broiler	2012	ant(3'')-Ia,sul1,tet(A),gyrA (S83Y),parC (T57S),qacEdelta1,IncFIB(pN55391)	red	1.1.9.9.9.9.10
L00844-17	England/Wales	Broiler	2017	ant(3'')-Ia,sul1,tet(A),dfrA14,gyrA (D87Y),parC (T57S),qacEdelta1,IncFIB(pN55391)	pink	1.1.3.3.3.266.273
L00846-11	Hungary	Poultry	2011	ant(3'')-Ia,sul1,tet(A),gyrA (S83Y),parC (T57S),qacEdelta1,IncFIB(pN55391)	red	1.1.33.33.33.33.34
L00950-17	England/Wales	Horse	2017	parC (T57S)	lightViolet	1.1.92.178.207.207.361
L00977-17	England/Wales	Dog	2017	ant(3'')-Ia,sul1,tet(A),gyrA (S83Y),parC (T57S),qacEdelta1,IncFIB(pN55391)	red	1.1.229.266.311.315.332
L00985-17	England/Wales	Unknown	2017	blaTEM-1B,aph(3')-Ia,lnu(G),aadA22,sul1,tet(A),dfrA14,gyrA (D87G),parC (T57S),qacEdelta1,IncFIB(pN55391),IncX4	orange	1.1.3.223.259.261.267
L01014-17	England/Wales	Feed	2017	parC (T57S)	green	1.1.206.227.263.267.350
L01053-17	England/Wales	Dog	2017	ant(3'')-Ia,sul1,tet(A),gyrA (D87G),parC (T57S),qacEdelta1,IncFIB(pN55391)	orange	1.1.3.32.32.260.263
L01074-17	England/Wales	Dog	2017	ant(3'')-Ia,sul1,tet(A),gyrA (S83Y),parC (T57S),qacEdelta1,IncFIB(pN55391)	red	1.1.64.73.180.346.372
L01259-11	England/Wales	Dog	2011	parC (T57S)	green	1.1.206.235.274.331.353
L01364-17	England/Wales	Feed	2017	parC (T57S)	lightViolet	1.1.38.38.254.255.258
L01370-15	England/Wales	Broiler	2015	ant(3'')-Ia,sul1,tet(A),gyrA (D87G),parC (T57S),qacEdelta1,IncFIB(pN55391),IncFII(29)	orange	1.1.3.32.32.32.42
L01371-15	England/Wales	Broiler	2015	ant(3'')-Ia,sul1,tet(A),gyrA (D87G),parC (T57S),qacEdelta1,IncFIB(pN55391)	orange	1.1.3.32.32.32.33
L01372-15	England/Wales	Broiler	2015	blaTEM-1B,lnu(G),ant(3'')-Ia,sul1,tet(A),gyrA (D87G),parC (T57S),qacEdelta1,IncFIB(pN55391),IncX4	orange	1.1.3.32.32.32.42
L01398-17	England/Wales	Feed	2017	parC (T57S)	blue	1.1.107.276.323.327.347
L01401-13	England/Wales	Layers	2013	ant(3'')-Ia,sul1,parC (T57S),qacEdelta1,IncI1-I(Alpha)	green	1.1.209.232.271.275.376
L01473-14	England/Wales	Feed	2014	parC (T57S)	lightViolet	1.1.38.38.269.273.282
L01505-16	MiddleEast	Broiler	2016	floR,aac(3)-IV,aph(4)-Ia,lnu(F),ant(3'')-Ia,aadA2,sul1,sul2,tet(A),gyrA (S83Y),parC (T57S),qacEdelta1,IncFIB(pN55391)	blackBetweenRedOrange	1.1.211.238.277.323.343
L01507-16	MiddleEast	Broiler	2016	aac(3)-IV,aph(4)-Ia,lnu(F),ant(3'')-Ia,aadA2,sul1,sul2,tet(A),gyrA (S83Y),parC (T57S),qacEdelta1,IncFIB(pN55391)	blackBetweenRedOrange	1.1.211.238.277.281.291
L01514-15	Hungary	Broiler	2015	ant(3'')-Ia,sul1,tet(A),gyrA (S83Y),parC (T57S),qacEdelta1,IncFIB(pN55391)	red	1.1.214.237.276.280.290
L01527-16	MiddleEast	Poultry	2016	ant(3'')-Ia,sul1,sul2,tet(A),gyrA (S83Y),parC (T57S),qacEdelta1,IncFIB(pN55391)	blackBetweenRedOrange	1.1.211.234.273.277.287
L01528-16	MiddleEast	Poultry	2016	ant(3'')-Ia,sul1,tet(A),gyrA (S83Y),parC (T57S),qacEdelta1,IncFIB(pN55391)	blackBetweenRedOrange	1.1.211.234.273.277.287
L01580-19	British Isles	Unknown	2019	blaCTX-M-65,floR,aac(3)-IV,aph(4)-Ia,ant(3'')-Ia,sul1,tet(A),dfrA14,gyrA (D87Y),parC (T57S),qacEdelta1,IncFIB(pN55391)	lightGreen	1.1.2.2.2.2.3
L01740-14	England/Wales	Feed	2014	parC (T57S)	lightViolet	1.1.52.224.260.307.323
L01774-14	England/Wales	Broiler	2014	ant(3'')-Ia,sul1,tet(A),gyrA (D87G),parC (T57S),qacEdelta1,IncFIB(pN55391)	orange	1.1.3.47.47.47.48
L02735-16	England/Wales	Feed	2016	ant(3'')-Ia,sul1,tet(A),gyrA (D87G),parC (T57S),qacEdelta1,IncFIB(pN55391)	orange	1.1.3.32.32.262.269
L02859-16	England/Wales	Feed	2016	blaTEM-1B,aph(3')-Ia,lnu(G),aadA22,sul1,tet(A),dfrA14,gyrA (D87G),parC (T57S),qacEdelta1,IncFIB(pN55391),IncX4	orange	1.1.81.88.318.322.342
L02979-16	England/Wales	Broiler	2016	ant(3'')-Ia,sul1,tet(A),dfrA14,gyrA (D87Y),parC (T57S),qacEdelta1,IncFIB(pN55391)	pink	1.1.3.3.3.3.265
L03008-16	England/Wales	Dog	2016	ant(3'')-Ia,sul1,tet(A),gyrA (S83Y),parC (T57S),qacEdelta1,IncFIB(pN55391)	red	1.1.60.262.306.310.327
L03025-16	Netherlands	Unknown	2016	aph(3')-Ia,ant(3'')-Ia,sul1,tet(A),dfrA14,gyrA (D87G),parC (T57S),qacEdelta1,IncFIB(pN55391)	orange	1.1.103.111.126.126.127
L03821-15	Netherlands	Unknown	2015	parC (T57S)	green	1.1.206.241.280.284.295
L0SCOT2	Scotland	Human	NA	blaCTX-M-65,floR,fosA3,aac(3)-IV,aph(4)-Ia,ant(3'')-Ia,sul1,tet(A),dfrA14,gyrA (D87Y),parC (T57S),qacEdelta1,IncFIB(pN55391)	lightGreen	1.1.2.2.105.105.106
S00062-16	England/Wales	Layers	2016	aph(3')-Ia,ant(3'')-Ia,sul1,tet(A),dfrA14,gyrA (D87G),parC (T57S),qacEdelta1,IncFIB(pN55391)	orange	1.1.3.4.4.4.313
S00166-10	England/Wales	Cattle	2010	parC (T57S)	lightViolet	1.1.38.38.268.272.281
S00551-16	England/Wales	WildAnimal	2016	parC (T57S)	blue	1.1.107.220.294.298.367
S00633-15	England/Wales	Dog	2015	parC (T57S)	green	1.1.221.247.286.290.303
S00691-09	England/Wales	Dog	2009	gyrA (D87N),parC (T57S)	noClade13	1.1.48.48.48.48.49
S00801-14	England/Wales	Cattle	2014	parC (T57S)	green	NA
S00915-16	England/Wales	Layers	2016	parC (T57S)	lightViolet	1.56.207.229.266.270.277
S00997-17	England/Wales	Feed	2017	ant(3'')-Ia,sul1,tet(A),dfrA14,gyrA (D87Y),parC (T57S),qacEdelta1,IncFIB(pN55391)	pink	1.1.3.3.3.3.264
S01159-12	England/Wales	Pig	2012	parC (T57S)	blue	1.1.107.228.264.268.377
S01161-15	England/Wales	Feed	2015	parC (T57S)	blue	1.1.107.225.261.264.319
S01312-19	England/Wales	Dog	2019	parC (T57S)	green	1.1.221.247.315.319.339
S01668-16	England/Wales	WildAnimal	2016	tet(B),parC (T57S)	blue	1.1.107.220.294.298.367
S02225-16	England/Wales	Dog	2016	aph(3')-Ia,ant(3'')-Ia,sul1,tet(A),dfrA14,gyrA (D87G),parC (T57S),qacEdelta1,IncFIB(pN55391)	orange	1.1.103.111.126.126.268
S02277-19	England/Wales	Dog	2019	ant(3'')-Ia,sul1,tet(A),gyrA (S83Y),parC (T57S),qacEdelta1,IncFIB(pN55391)	red	1.1.205.226.262.265.272
S02287-14	England/Wales	Dog	2014	parC (T57S)	green	1.1.59.244.283.287.302
S02299-14	British Isles	Unknown	2014	parC (T57S)	lightViolet	1.56.207.229.266.270.299
S02963-13	British Isles	Unknown	2013	parC (T57S)	green	1.1.206.298.348.353.379
S02979-15	British Isles	Unknown	2015	parC (T57S)	lightViolet	1.1.52.224.260.367.396
S03727-17	Netherlands	Unknown	2017	qnrB19,ant(3'')-Ia,sul1,tet(A),dfrA14,gyrA (S83Y),parC (T57S),Col(pHAD28),qacEdelta1,IncFIB(pN55391)	blackBetweenRedOrange	1.1.198.292.341.345.371
S03800-10	England/Wales	Feed	2010	parC (T57S)	lightViolet	1.1.38.38.38.38.39
S03958-18	England/Wales	Broiler	2018	parC (T57S)	green	1.1.249.299.349.354.391
S03969-18	England/Wales	Layers	2018	parC (T57S)	lightViolet	1.1.52.252.293.297.311
S04076-16	Netherlands	Unknown	2016	ant(3'')-Ia,sul1,tet(A),gyrA (D87G),parC (T57S),qacEdelta1,IncFIB(pN55391)	orange	1.1.103.111.126.126.127
S04161-15	British Isles	Unknown	2015	parC (T57S)	green	1.1.209.232.271.275.330
S04170-18	England/Wales	Broiler	2018	parC (T57S),IncI1-I(Alpha)	green	1.1.249.299.349.354.380
S04245-11	Netherlands	Unknown	2011	aph(3'')-Ib,aph(6)-Id,ant(3'')-Ia,sul1,tet(A),parC (T57S),qacEdelta1	noClade13	1.1.227.264.308.312.329
S04446-15	England/Wales	Feed	2015	ant(3'')-Ia,sul1,tet(A),dfrA14,gyrA (D87Y),parC (T57S),qacEdelta1,IncFIB(pN55391)	pink	1.1.3.3.3.3.384
S04686-11	England/Wales	Broiler	2011	ant(3'')-Ia,sul1,tet(A),gyrA (S83Y),parC (T57S),qacEdelta1,IncFIB(pN55391)	red	1.1.14.14.14.14.15
S04697-15	England/Wales	Layers	2015	parC (T57S)	darkViolet	1.57.224.258.300.304.320
S04765-15	England/Wales	Feed	2015	parC (T57S),IncFII(p96A)	noClade13	1.1.217.240.279.283.293
S04785-15	England/Wales	Layers	2015	aph(3')-Ia,ant(3'')-Ia,sul1,tet(A),dfrA14,gyrA (D87G),parC (T57S),qacEdelta1,IncFIB(pN55391)	orange	1.1.3.4.4.4.5
S04787-15	England/Wales	Layers	2015	ant(3'')-Ia,sul1,tet(A),dfrA14,gyrA (D87G),parC (T57S),qacEdelta1,IncFIB(pN55391)	orange	1.1.3.4.4.4.26
S05061-10	Netherlands	Unknown	2010	aph(3'')-Ib,aph(6)-Id,ant(3'')-Ia,sul1,tet(A),parC (T57S),qacEdelta1	noClade13	1.1.227.264.308.312.329
S05082-15	England/Wales	Layers	2015	parC (T57S)	darkViolet	1.57.224.258.300.304.320
S05105-13	Netherlands	Unknown	2013	parC (T57S)	lightViolet	1.1.52.263.307.311.328
S05254-13	England/Wales	Broiler	2013	ant(3'')-Ia,sul1,tet(A),dfrA14,gyrA (D87Y),parC (T57S),qacEdelta1,IncFIB(pN55391)	pink	1.1.3.3.3.3.21
S05352-14	England/Wales	Duck	2014	parC (T57S),IncI1-I(Alpha)	lightViolet	1.1.38.38.265.269.315
S05362-14	England/Wales	Duck	2014	parC (T57S)	lightViolet	1.1.38.38.265.269.315
S05525-12	England/Wales	Dog	2012	ant(3'')-Ia,sul1,gyrA (S83Y),parC (T57S),qacEdelta1,IncFIB(pN55391)	red	NA
S05769-15	England/Wales	WildAnimal	2015	parC (T57S)	blue	1.1.107.220.256.257.260
S05803-12	Netherlands	Unknown	2012	qnrB19,parC (T57S),IncX1	noClade13	1.1.3.221.257.258.261
S05909-12	Unknown	Unknown	2012	parC (T57S)	blue	1.1.107.294.343.348.374
S06018-15	England/Wales	WildAnimal	2015	parC (T57S),IncFII(pHN7A8)	blue	1.1.107.220.294.298.312
S06193-08	Netherlands	Unknown	2008	parC (T57S)	lightViolet	1.1.52.269.314.318.338
S06367-19	Netherlands	Unknown	2019	aph(3'')-Ib,aph(6)-Id,aadA1,sul1,sul2,dfrA1,parC (T57S),qacEdelta1,IncI1-I(Alpha),IncQ1,IncX4,pSL483	cyan	1.1.3.50.134.254.257
SRR1212330	Thailand	Seafood	2011	parC (T57S)	green	1.1.78.84.92.92.93
SRR1614288	Brazil	Food	2014	parC (T57S)	lightViolet	1.1.92.113.202.202.203
SRR1805681	Brazil	Feed	2005	parC (T57S)	lightViolet	1.1.52.147.171.171.172
SRR2407791	USA	Food	NA	blaCTX-M-65,floR,aac(3)-IV,aph(4)-Ia,aph(3')-Ia,sul1,tet(A),dfrA14,gyrA (D87Y),parC (T57S),IncFIB(pN55391)	lightGreen	1.1.2.2.53.53.62
SRR2485278	Ecuador/Peru	Human	2012	blaCTX-M-65,floR,aac(3)-IV,aph(4)-Ia,aph(3')-Ia,ant(3'')-Ia,sul1,tet(A),dfrA14,gyrA (D87Y),parC (T57S),qacEdelta1,IncFIB(pN55391)	lightGreen	1.1.2.2.83.149.150
SRR2485281	Ecuador/Peru	Human	2012	blaCTX-M-65,floR,fosA3,aac(3)-IV,aph(4)-Ia,aph(3')-Ia,ant(3'')-Ia,sul1,tet(A),dfrA14,gyrA (D87Y),parC (T57S),qacEdelta1,IncFIB(pN55391)	lightGreen	1.1.2.2.83.165.166
SRR2485282	Ecuador/Peru	Human	2014	blaCTX-M-65*,floR,fosA3,aac(3)-IV,aph(4)-Ia,ant(3'')-Ia,sul1,tet(A),dfrA14,gyrA (D87Y),parC (T57S),qacEdelta1,IncFIB(pN55391)	lightGreen	1.1.2.2.83.108.109
SRR2485284	probablyUSA	Human	2013	blaCTX-M-65,floR,fosA3,aac(3)-IV,aph(4)-Ia,aph(3')-Ia,ant(3'')-Ia,sul1,tet(A),dfrA14,gyrA (D87Y),parC (T57S),qacEdelta1,IncFIB(pN55391)	lightGreen	1.1.2.2.83.223.224
SRR2485286	Ecuador/Peru	Human	2014	blaCTX-M-65,aac(3)-IV,aph(4)-Ia,aph(3')-Ia,ant(3'')-Ia,sul1,tet(A),dfrA14,gyrA (D87Y),parC (T57S),qacEdelta1,IncFIB(pN55391)	lightGreen	1.1.2.2.199.199.200
SRR2485287	probablyUSA	Human	2014	blaCTX-M-65,floR,fosA3,aac(3)-IV,aph(4)-Ia,aph(3')-Ia,ant(3'')-Ia,sul1,tet(A),dfrA14,gyrA (D87Y),parC (T57S),qacEdelta1,IncFIB(pN55391)	lightGreen	1.1.2.2.167.167.168
SRR2485288	USA	Human	2014	blaCTX-M-65,floR,fosA3,aac(3)-IV,aph(4)-Ia,ant(3'')-Ia,sul1,tet(A),dfrA14,gyrA (D87Y),parC (T57S),qacEdelta1,IncFIB(pN55391)	lightGreen	1.1.2.2.83.210.211
SRR2587646	USA	Broiler	2015	blaCTX-M-65,fosA3,aac(3)-IV,aph(4)-Ia,aph(3')-Ia,ant(3'')-Ia,sul1,tet(A),dfrA14,gyrA (D87Y),parC (T57S),qacEdelta1,IncFIB(pN55391)	lightGreen	1.1.2.2.53.53.202
SRR2939561	USA	Cattle	2015	floR,aac(3)-IV,aph(4)-Ia,ant(3'')-Ia,sul1,tet(A),gyrA (D87Y),parC (T57S),qacEdelta1,IncFIB(pN55391)	lightGreen	1.1.2.2.53.53.103
SRR2939562	USA	Broiler	2015	blaCTX-M-65,floR,fosA3,aac(3)-IV,aph(4)-Ia,aph(3')-Ia,ant(3'')-Ia,sul1,tet(A),dfrA14,gyrA (D87Y),parC (T57S),qacEdelta1,IncFIB(pN55391)	lightGreen	1.1.2.2.53.53.213
SRR2939570	USA	Broiler	2014	blaCTX-M-65,floR,fosA3,aac(3)-IV,aph(4)-Ia,aph(3')-Ia,ant(3'')-Ia,sul1,tet(A),dfrA14,gyrA (D87Y),parC (T57S),qacEdelta1,IncFIB(pN55391)	lightGreen	NA
SRR3178069	Ecuador/Peru	Human	2013	blaCTX-M-65,floR,aac(3)-IV,aph(4)-Ia,ant(3'')-Ia,sul1,tet(A),dfrA14,gyrA (D87Y),parC (T57S),qacEdelta1,IncFIB(pN55391)	lightGreen	1.1.2.2.83.151.152
SRR3178070	Ecuador/Peru	Human	2015	blaCTX-M-65,floR,fosA3,aac(3)-IV,aph(4)-Ia,ant(3'')-Ia,sul1,tet(A),dfrA14,gyrA (D87Y),parC (T57S),qacEdelta1,IncFIB(pN55391)	lightGreen	1.1.2.2.83.83.84
SRR3184311	USA	Human	2015	blaCTX-M-65,floR,fosA3,aac(3)-IV,aph(4)-Ia,aph(3')-Ia,ant(3'')-Ia,sul1,tet(A),dfrA14,gyrA (D87Y),parC (T57S),qacEdelta1,IncFIB(pN55391)	lightGreen	1.1.2.2.53.53.157
SRR3185043	probablyUSA	Human	2015	blaCTX-M-65,floR,aac(3)-IV,aph(4)-Ia,aph(3')-Ia,ant(3'')-Ia,sul1,tet(A),dfrA14,gyrA (D87Y),parC (T57S),qacEdelta1,IncFIB(pN55391)	lightGreen	1.1.2.2.132.132.133
SRR4019587	USA	Human	2015	blaCTX-M-65,floR,aac(3)-IV,aph(4)-Ia,aph(3')-Ia,ant(3'')-Ia,sul1,tet(A),gyrA (D87Y),parC (T57S),qacEdelta1,IncFIB(pN55391)	lightGreen	1.1.2.2.222.222.223
SRR4019588	USA	Human	2015	blaCTX-M-65,floR,fosA3,aac(3)-IV,aph(4)-Ia,aph(3')-Ia,ant(3'')-Ia,sul1,tet(A),dfrA14,gyrA (D87Y),parC (T57S),qacEdelta1,IncFIB(pN55391)	lightGreen	1.1.2.2.65.65.121
SRR4019589	Ecuador/Peru	Human	2014	blaCTX-M-65,floR,fosA3,aac(3)-IV,aph(4)-Ia,aph(3')-Ia,ant(3'')-Ia,sul1,tet(A),dfrA14,gyrA (D87Y),parC (T57S),qacEdelta1,IncFIB(pN55391)	lightGreen	1.1.2.2.83.162.163
SRR4019590	USA	Human	2015	blaCTX-M-65,floR,fosA3,aac(3)-IV,aph(4)-Ia,aph(3')-Ia,ant(3'')-Ia,sul1,tet(A),dfrA14,gyrA (D87Y),parC (T57S),qacEdelta1,IncFIB(pN55391),pXuzhou21	lightGreen	1.1.2.2.99.99.100
SRR4019591	probablyUSA	Human	2015	blaCTX-M-65,floR,aac(3)-IV,aph(4)-Ia,aph(3')-Ia,ant(3'')-Ia,sul1,tet(A),dfrA14,gyrA (D87Y),parC (T57S),qacEdelta1,IncFIB(pN55391)	lightGreen	1.1.2.2.53.53.54
SRR4019592	probablyUSA	Human	2013	blaCTX-M-65,floR,aac(3)-IV,aph(4)-Ia,aph(3')-Ia,ant(3'')-Ia,sul1,tet(A),dfrA14,gyrA (D87Y),parC (T57S),qacEdelta1,IncFIB(pN55391)	lightGreen	1.1.2.2.83.144.145
SRR4019593	probablyUSA	Human	2013	blaCTX-M-65,fosA3,aac(3)-IV,aph(4)-Ia,aph(3')-Ia,ant(3'')-Ia,sul1,tet(A),dfrA14,gyrA (D87Y),parC (T57S),qacEdelta1,IncFIB(pN55391)	lightGreen	NA
SRR4019594	probablyUSA	Human	2015	blaCTX-M-65,floR,fosA3,aac(3)-IV,aph(4)-Ia,aph(3')-Ia,ant(3'')-Ia,sul1,tet(A),dfrA14,gyrA (D87Y),parC (T57S),qacEdelta1,IncFIB(pN55391)	lightGreen	1.1.2.2.110.110.111
SRR4019600	Ecuador/Peru	Human	2015	blaCTX-M-65,floR,aac(3)-IV,aph(4)-Ia,aph(3')-Ia,ant(3'')-Ia,sul1,tet(A),dfrA14,gyrA (D87Y),parC (T57S),qacEdelta1,IncFIB(pN55391)	lightGreen	1.1.2.2.225.225.226
SRR4019601	probablyUSA	Human	2014	blaCTX-M-65,fosA3,aac(3)-IV,aph(4)-Ia,aph(3')-Ia,ant(3'')-Ia,sul1,tet(A),dfrA14,gyrA (D87Y),parC (T57S),qacEdelta1,IncFIB(pN55391)	lightGreen	1.1.2.2.83.89.90
SRR4019602	Ecuador/Peru	Human	2015	blaCTX-M-65,floR,aac(3)-IV,aph(4)-Ia,aph(3')-Ia,ant(3'')-Ia,sul1,tet(A),dfrA14,gyrA (D87Y),parC (T57S),qacEdelta1,IncFIB(pN55391)	lightGreen	1.1.2.52.52.52.53
SRR4019603	USA	Human	2015	blaCTX-M-65,floR,fosA3,aac(3)-IV,aph(4)-Ia,aph(3')-Ia,ant(3'')-Ia,sul1,tet(A),dfrA14,gyrA (D87Y),parC (T57S),qacEdelta1,IncFIB(pN55391)	lightGreen	1.1.2.2.177.177.178
SRR4025935	Ecuador/Peru	Human	2013	blaCTX-M-65,floR,fosA3,aac(3)-IV,aph(4)-Ia,ant(3'')-Ia,sul1,tet(A),dfrA14,gyrA (D87Y),parC (T57S),qacEdelta1,IncFIB(pN55391)	lightGreen	1.1.2.2.83.90.91
SRR4025936	Ecuador/Peru	Human	2013	blaCTX-M-65,floR,aac(3)-IV,aph(4)-Ia,aph(3')-Ia,ant(3'')-Ia,sul1,tet(A),dfrA14,gyrA (D87Y),parC (T57S),qacEdelta1,IncFIB(pN55391)	lightGreen	1.1.2.2.83.166.167
SRR4025938	probablyUSA	Human	2014	blaCTX-M-65,floR,aac(3)-IV,aph(4)-Ia,ant(3'')-Ia,sul1,tet(A),dfrA14,gyrA (D87Y),parC (T57S),qacEdelta1,IncFIB(pN55391)	lightGreen	1.1.2.2.189.189.190
SRR5155620	Brazil	Feed	2008	parC (T57S)	lightViolet	1.1.92.100.114.114.115
SRR5173520	Brazil	Environment	2011	blaCMY-2,parC (T57S),IncI1-I(Alpha)	lightViolet	1.1.69.75.79.79.80
SRR5173678	Brazil	Environment	2011	parC (T57S)	lightViolet	1.1.52.122.138.138.139
SRR5804744	Brazil	Feed	2010	parC (T57S)	lightViolet	NA
SRR6519508	Brazil	Broiler	2015	blaTEM-1B,blaCTX-M-8,floR,tet(A),dfrA8,parC (T57S),IncI1-I(Alpha)	lightViolet	1.1.79.86.94.94.222
SRR6545188	Brazil	Broiler	2016	blaTEM-1B,floR,qnrS1,lnu(F),aadA2,tet(A),parC (T57S),IncR	lightViolet	1.1.79.86.137.137.138
SRR6627706	Brazil	Food	2015	blaTEM-1B,blaCTX-M-8,floR,tet(A),dfrA8,parC (T57S),IncI1-I(Alpha)	lightViolet	1.1.79.86.94.94.95
SRR6627732	Brazil	Broiler	2016	parC (T57S)	lightViolet	1.1.92.178.207.207.208
SRR6635766	Brazil	Broiler	2015	parC (T57S)	lightViolet	1.1.52.155.181.181.182
SRR6881650	Brazil	Food	2013	parC (T57S)	lightViolet	1.1.52.58.59.59.60
SRR6881652	Brazil	Food	2013	aac(3)-VIa*,ant(3'')-Ia,sul1,parC (T57S),qacEdelta1,IncI1-I(Alpha)	lightViolet	1.1.92.113.128.128.256
SRR6881656	Brazil	Environment	2013	parC (T57S)	lightViolet	1.1.99.107.122.243.244
SRR6881657	Brazil	Food	2012	parC (T57S)	noClade13	1.1.135.144.168.168.169
SRR6881658	Brazil	Environment	2012	parC (T57S)	lightViolet	1.1.52.108.123.123.124
SRR6881659	Brazil	Food	2012	parC (T57S)	lightViolet	1.1.99.107.122.122.153
SRR6881660	Brazil	Environment	2013	parC (T57S)	lightViolet	1.1.92.113.128.128.129
SRR6881664	Brazil	Environment	2012	parC (T57S)	lightViolet	1.1.99.107.122.122.123
SRR6927217	Brazil	Food	2014	parC (T57S)	lightViolet	1.1.52.175.204.204.205
SRR6927270	Brazil	Environment	2014	parC (T57S)	lightViolet	1.1.99.107.122.164.165
SRR6927279	Brazil	Food	2013	parC (T57S)	lightViolet	1.1.92.113.128.128.141
SRR6927294	Brazil	Food	2014	parC (T57S)	blue	1.1.107.119.135.135.136
SRR6927295	Brazil	Food	2014	parC (T57S)	lightViolet	1.1.69.75.85.85.86
SRR6927730	Brazil	Food	2014	parC (T57S)	blue	1.55.160.172.200.200.201
SRR7128413	Brazil	Environment	2016	qnrB19,parC (T57S),Col(pHAD28)	lightViolet	1.1.62.65.69.69.70
SRR7130337	Brazil	Environment	2016	parC (T57S)	lightViolet	1.1.62.65.69.69.70
SRR7130356	Brazil	Broiler	2016	parC (T57S)	noClade13	1.1.171.183.214.214.215
SRR7130365	Brazil	Food	2016	parC (T57S)	lightViolet	1.1.52.87.95.95.96
SRR7130366	Brazil	Food	2016	blaTEM-1A,aadA1,dfrA1,parC (T57S),IncX3	lightViolet	1.1.52.87.95.95.207
SRR7130523	Brazil	Broiler	2016	parC (T57S)	lightViolet	1.1.55.56.57.57.58

## Sheet: Table S2
	36-9-8101378	ERR018011	ERR1014109	ERR1014110	ERR1014111	ERR1014112	ERR1014114	ERR1014117	ERR1014118	ERR1014119	ERR1759062	ERR1759113	ERR1759114	ERR1759115	ERR1759118	ERR2019203	ERR2200345	ERR2200346	ERR2200347	ERR2200348	ERR2200349	ERR2200350	ERR2200351	ERR2200352	ERR2200353	ERR2200354	ERR2200355	ERR2200356	ERR2200357	ERR2200358	ERR2200359	ERR2200361	ERR2200362	ERR2200363	ERR2200364	ERR2200365	ERR2200366	ERR2200367	ERR2200368	ERR2200369	ERR2200370	ERR2200371	ERR2200372	ERR2200373	ERR2200374	ERR2200375	ERR2200376	ERR2200377	ERR2200378
36-9-8101378	0	85	118	110	92	72	70	69	115	30	115	132	124	119	120	119	116	108	112	115	112	112	109	111	126	75	78	110	135	123	114	74	74	113	111	105	115	126	116	127	126	116	126	130	130	123	124	129	128
ERR018011	85	0	97	79	43	51	49	48	94	85	94	111	103	98	99	98	95	87	91	94	91	91	88	90	105	54	57	89	114	102	93	53	53	64	90	56	94	95	95	106	105	95	95	99	99	92	93	98	97
ERR1014109	118	97	0	122	104	84	82	81	21	118	53	70	60	27	28	57	22	46	50	51	50	50	47	47	64	87	90	48	73	61	50	84	86	125	121	117	53	138	54	65	64	54	138	142	142	135	136	141	140
ERR1014110	110	79	122	0	86	76	74	73	119	110	119	136	128	123	124	123	120	112	116	119	116	116	113	115	130	79	82	114	139	127	118	78	78	107	115	99	119	120	120	131	130	120	120	124	124	117	118	123	122
ERR1014111	92	43	104	86	0	58	56	55	101	92	101	118	110	105	106	105	102	94	98	101	98	98	95	97	112	61	64	96	121	109	100	60	60	71	97	21	101	102	102	113	112	102	102	106	106	99	100	105	104
ERR1014112	72	51	84	76	58	0	4	3	81	72	81	98	90	85	86	85	82	74	78	81	78	78	75	77	92	37	40	76	101	89	80	36	36	79	74	71	81	92	82	93	92	82	92	96	96	89	90	95	94
ERR1014114	70	49	82	74	56	4	0	1	79	70	79	96	88	83	84	83	80	72	76	79	76	76	73	75	90	35	38	74	99	87	78	34	34	77	72	69	79	90	80	91	90	80	90	94	94	87	88	93	92
ERR1014117	69	48	81	73	55	3	1	0	78	69	78	95	87	82	83	82	79	71	75	78	75	75	72	74	89	34	37	73	98	86	77	33	33	76	71	68	78	89	79	90	89	79	89	93	93	86	87	92	91
ERR1014118	115	94	21	119	101	81	79	78	0	115	50	67	57	24	25	54	17	43	47	48	47	47	44	44	61	84	87	45	70	58	47	83	83	122	118	114	50	135	51	62	61	51	135	139	139	132	133	138	137
ERR1014119	30	85	118	110	92	72	70	69	115	0	115	132	124	119	120	119	116	108	112	115	112	112	109	111	126	75	78	110	135	123	114	74	74	113	111	105	115	126	116	127	126	116	126	130	130	123	124	129	128
ERR1759062	115	94	53	119	101	81	79	78	50	115	0	67	59	54	55	52	51	43	47	50	3	45	44	46	61	84	87	45	70	58	49	83	83	122	118	114	2	135	51	62	61	51	135	139	139	132	133	138	137
ERR1759113	132	111	70	136	118	98	96	95	67	132	67	0	76	71	72	71	68	58	62	67	64	64	59	63	48	101	104	60	81	73	66	100	100	139	135	131	67	152	66	77	76	66	152	156	156	149	150	155	154
ERR1759114	124	103	60	128	110	90	88	87	57	124	59	76	0	61	62	63	58	52	56	39	56	56	53	35	70	93	96	54	79	67	38	92	92	131	127	123	59	144	60	71	70	60	144	148	148	141	142	147	146
ERR1759115	119	98	27	123	105	85	83	82	24	119	54	71	61	0	3	58	25	47	51	52	51	51	48	48	65	88	91	49	74	62	51	87	87	126	122	118	54	139	55	66	65	55	139	143	143	136	137	142	141
ERR1759118	120	99	28	124	106	86	84	83	25	120	55	72	62	3	0	59	26	48	52	53	52	52	49	49	66	89	92	50	75	63	52	88	88	127	123	119	55	140	56	67	66	56	140	144	144	137	138	143	142
ERR2019203	119	98	57	123	105	85	83	82	54	119	52	71	63	58	59	0	55	47	51	54	49	23	48	50	65	88	91	49	74	62	53	87	87	126	122	118	52	139	55	66	65	55	139	143	143	136	137	142	141
ERR2200345	116	95	22	120	102	82	80	79	17	116	51	68	58	25	26	55	0	44	48	49	48	48	45	45	62	85	88	46	71	59	48	84	84	123	119	115	51	136	52	63	62	52	136	140	140	133	134	139	138
ERR2200346	108	87	46	112	94	74	72	71	43	108	43	58	52	47	48	47	44	0	6	43	40	40	5	39	52	77	80	6	61	17	42	76	76	115	111	107	43	128	12	21	20	12	128	132	132	125	126	131	130
ERR2200347	112	91	50	116	98	78	76	75	47	112	47	62	56	51	52	51	48	6	0	47	44	44	9	43	56	81	84	10	65	19	46	80	80	119	115	111	47	132	16	23	22	16	132	136	136	129	130	135	134
ERR2200348	115	94	51	119	101	81	79	78	48	115	50	67	39	52	53	54	49	43	47	0	47	47	44	12	61	84	87	45	70	58	29	83	83	122	118	114	50	135	51	62	61	51	135	139	139	132	133	138	137
ERR2200349	112	91	50	116	98	78	76	75	47	112	3	64	56	51	52	49	48	40	44	47	0	42	41	43	58	81	84	42	67	55	46	80	80	119	115	111	3	132	48	59	58	48	132	136	136	129	130	135	134
ERR2200350	112	91	50	116	98	78	76	75	47	112	45	64	56	51	52	23	48	40	44	47	42	0	41	43	58	81	84	42	67	55	46	80	80	119	115	111	45	132	48	59	58	48	132	136	136	129	130	135	134
ERR2200351	109	88	47	113	95	75	73	72	44	109	44	59	53	48	49	48	45	5	9	44	41	41	0	40	53	78	81	1	62	20	43	77	77	116	112	108	44	129	13	24	23	13	129	133	133	126	127	132	131
ERR2200352	111	90	47	115	97	77	75	74	44	111	46	63	35	48	49	50	45	39	43	12	43	43	40	0	57	80	83	41	66	54	25	79	79	118	114	110	46	131	47	58	57	47	131	135	135	128	129	134	133
ERR2200353	126	105	64	130	112	92	90	89	61	126	61	48	70	65	66	65	62	52	56	61	58	58	53	57	0	95	98	54	75	67	60	94	94	133	129	125	61	146	60	71	70	60	146	150	150	143	144	149	148
ERR2200354	75	54	87	79	61	37	35	34	84	75	84	101	93	88	89	88	85	77	81	84	81	81	78	80	95	0	41	79	104	92	83	9	37	82	78	74	84	95	85	96	95	85	95	99	99	92	93	98	97
ERR2200355	78	57	90	82	64	40	38	37	87	78	87	104	96	91	92	91	88	80	84	87	84	84	81	83	98	41	0	82	107	95	86	40	32	85	81	77	87	98	88	99	98	88	98	102	102	95	96	101	100
ERR2200356	110	89	48	114	96	76	74	73	45	110	45	60	54	49	50	49	46	6	10	45	42	42	1	41	54	79	82	0	63	21	44	78	78	117	113	109	45	130	14	25	24	14	130	134	134	127	128	133	132
ERR2200357	135	114	73	139	121	101	99	98	70	135	70	81	79	74	75	74	71	61	65	70	67	67	62	66	75	104	107	63	0	76	69	103	103	142	138	134	70	155	69	80	79	69	155	159	159	152	153	158	157
ERR2200358	123	102	61	127	109	89	87	86	58	123	58	73	67	62	63	62	59	17	19	58	55	55	20	54	67	92	95	21	76	0	57	91	91	130	126	122	58	143	27	22	21	27	143	147	147	140	141	146	145
ERR2200359	114	93	50	118	100	80	78	77	47	114	49	66	38	51	52	53	48	42	46	29	46	46	43	25	60	83	86	44	69	57	0	82	82	121	117	113	49	134	50	61	60	50	134	138	138	131	132	137	136
ERR2200361	74	53	84	78	60	36	34	33	83	74	83	100	92	87	88	87	84	76	80	83	80	80	77	79	94	9	40	78	103	91	82	0	36	81	77	73	83	94	84	95	94	84	94	98	98	91	92	97	96
ERR2200362	74	53	86	78	60	36	34	33	83	74	83	100	92	87	88	87	84	76	80	83	80	80	77	79	94	37	32	78	103	91	82	36	0	81	77	73	83	94	84	95	94	84	94	98	98	91	92	97	96
ERR2200363	113	64	125	107	71	79	77	76	122	113	122	139	131	126	127	126	123	115	119	122	119	119	116	118	133	82	85	117	142	130	121	81	81	0	118	84	122	123	123	134	133	123	123	127	127	120	121	126	125
ERR2200364	111	90	121	115	97	74	72	71	118	111	118	135	127	122	123	122	119	111	115	118	115	115	112	114	129	78	81	113	138	126	117	77	77	118	0	110	118	131	119	130	129	119	131	135	135	128	129	134	133
ERR2200365	105	56	117	99	21	71	69	68	114	105	114	131	123	118	119	118	115	107	111	114	111	111	108	110	125	74	77	109	134	122	113	73	73	84	110	0	114	115	115	126	125	115	115	119	119	112	113	118	117
ERR2200366	115	94	53	119	101	81	79	78	50	115	2	67	59	54	55	52	51	43	47	50	3	45	44	46	61	84	87	45	70	58	49	83	83	122	118	114	0	135	51	62	61	51	135	139	139	132	133	138	137
ERR2200367	126	95	138	120	102	92	90	89	135	126	135	152	144	139	140	139	136	128	132	135	132	132	129	131	146	95	98	130	155	143	134	94	94	123	131	115	135	0	136	147	146	136	16	16	16	9	14	15	10
ERR2200368	116	95	54	120	102	82	80	79	51	116	51	66	60	55	56	55	52	12	16	51	48	48	13	47	60	85	88	14	69	27	50	84	84	123	119	115	51	136	0	31	30	8	136	140	140	133	134	139	138
ERR2200369	127	106	65	131	113	93	91	90	62	127	62	77	71	66	67	66	63	21	23	62	59	59	24	58	71	96	99	25	80	22	61	95	95	134	130	126	62	147	31	0	3	31	147	151	151	144	145	150	149
ERR2200370	126	105	64	130	112	92	90	89	61	126	61	76	70	65	66	65	62	20	22	61	58	58	23	57	70	95	98	24	79	21	60	94	94	133	129	125	61	146	30	3	0	30	146	150	150	143	144	149	148
ERR2200371	116	95	54	120	102	82	80	79	51	116	51	66	60	55	56	55	52	12	16	51	48	48	13	47	60	85	88	14	69	27	50	84	84	123	119	115	51	136	8	31	30	0	136	140	140	133	134	139	138
ERR2200372	126	95	138	120	102	92	90	89	135	126	135	152	144	139	140	139	136	128	132	135	132	132	129	131	146	95	98	130	155	143	134	94	94	123	131	115	135	16	136	147	146	136	0	20	20	13	14	19	18
ERR2200373	130	99	142	124	106	96	94	93	139	130	139	156	148	143	144	143	140	132	136	139	136	136	133	135	150	99	102	134	159	147	138	98	98	127	135	119	139	16	140	151	150	140	20	0	20	13	18	19	18
ERR2200374	130	99	142	124	106	96	94	93	139	130	139	156	148	143	144	143	140	132	136	139	136	136	133	135	150	99	102	134	159	147	138	98	98	127	135	119	139	16	140	151	150	140	20	20	0	13	18	5	18
ERR2200375	123	92	135	117	99	89	87	86	132	123	132	149	141	136	137	136	133	125	129	132	129	129	126	128	143	92	95	127	152	140	131	91	91	120	128	112	132	9	133	144	143	133	13	13	13	0	11	12	11
ERR2200376	124	93	136	118	100	90	88	87	133	124	133	150	142	137	138	137	134	126	130	133	130	130	127	129	144	93	96	128	153	141	132	92	92	121	129	113	133	14	134	145	144	134	14	18	18	11	0	17	16
ERR2200377	129	98	141	123	105	95	93	92	138	129	138	155	147	142	143	142	139	131	135	138	135	135	132	134	149	98	101	133	158	146	137	97	97	126	134	118	138	15	139	150	149	139	19	19	5	12	17	0	17
ERR2200378	128	97	140	122	104	94	92	91	137	128	137	154	146	141	142	141	138	130	134	137	134	134	131	133	148	97	100	132	157	145	136	96	96	125	133	117	137	10	138	149	148	138	18	18	18	11	16	17	0
ERR2200379	116	95	54	120	102	82	80	79	51	116	51	66	60	55	56	55	52	10	12	51	48	48	13	47	60	85	88	14	69	23	50	84	84	123	119	115	51	136	20	27	26	20	136	140	140	133	134	139	138
ERR2200380	125	94	137	119	101	91	89	88	134	125	134	151	143	138	139	138	135	127	131	134	131	131	128	130	145	94	97	129	154	142	133	93	93	122	130	114	134	15	135	146	145	135	15	19	19	12	13	18	17
ERR2200381	120	99	58	124	106	86	84	83	55	120	55	70	64	59	60	59	56	14	16	55	52	52	17	51	64	89	92	18	73	27	54	88	88	127	123	119	55	140	24	31	30	24	140	144	144	137	138	143	142
ERR2200382	118	97	56	122	104	84	82	81	53	118	53	68	62	57	58	57	54	12	14	53	50	50	15	49	62	87	90	16	71	25	52	86	86	125	121	117	53	138	22	29	28	22	138	142	142	135	136	141	140
ERR2200383	128	97	140	122	104	94	92	91	137	128	137	154	146	141	142	141	138	130	134	137	134	134	131	133	148	97	100	132	157	145	136	96	96	125	133	117	137	14	138	149	148	138	18	18	4	11	16	3	16
ERR2200384	128	97	140	122	104	94	92	91	137	128	137	154	146	141	142	141	138	130	134	137	134	134	131	133	148	97	100	132	157	145	136	96	96	125	133	117	137	18	138	149	148	138	18	22	22	15	16	21	20
ERR2200385	122	101	60	126	108	88	86	85	57	122	57	72	66	61	62	61	58	16	18	57	54	54	19	53	66	91	94	20	75	5	56	90	90	129	125	121	57	142	26	21	20	26	142	146	146	139	140	145	144
ERR2200386	122	101	60	126	108	88	86	85	57	122	57	72	66	61	62	61	58	16	18	57	54	54	19	53	66	91	94	20	75	5	56	90	90	129	125	121	57	142	26	21	20	26	142	146	146	139	140	145	144
ERR2200387	126	95	138	120	102	92	90	89	135	126	135	152	144	139	140	139	136	128	132	135	132	132	129	131	146	95	98	130	155	143	134	94	94	123	131	115	135	16	136	147	146	136	14	20	20	13	14	19	18
ERR2200388	133	102	145	127	109	99	97	96	142	133	142	159	151	146	147	146	143	135	139	142	139	139	136	138	153	102	105	137	162	150	141	101	101	130	138	122	142	23	143	154	153	143	21	27	27	20	21	26	25
ERR2210537	120	99	58	124	106	86	84	83	55	120	53	72	64	59	60	35	56	48	52	55	50	28	49	51	66	89	92	50	75	63	54	88	88	127	123	119	53	140	56	67	66	56	140	144	144	137	138	143	142
ERR2210562	110	61	122	104	68	76	74	73	119	110	119	136	128	123	124	123	120	112	116	119	116	116	113	115	130	79	82	114	139	127	118	78	78	33	115	81	119	120	120	131	130	120	120	124	124	117	118	123	122
ERR2210564	110	61	122	104	68	76	74	73	119	110	119	136	128	123	124	123	120	112	116	119	116	116	113	115	130	79	82	114	139	127	118	78	78	33	115	81	119	120	120	131	130	120	120	124	124	117	118	123	122
ERR2210566	110	61	122	104	68	76	74	73	119	110	119	136	128	123	124	123	120	112	116	119	116	116	113	115	130	79	82	114	139	127	118	78	78	33	115	81	119	120	120	131	130	120	120	124	124	117	118	123	122
ERR2210568	111	62	123	105	69	77	75	74	120	111	120	137	129	124	125	124	121	113	117	120	117	117	114	116	131	80	83	115	140	128	119	79	79	34	116	82	120	121	121	132	131	121	121	125	125	118	119	124	123
ERR2210569	117	96	55	121	103	83	81	80	52	117	50	69	61	56	57	30	53	45	49	52	47	23	46	48	63	86	89	47	72	60	51	85	85	124	120	116	50	137	53	64	63	53	137	141	141	134	135	140	139
ERR2210570	111	62	123	105	69	77	75	74	120	111	120	137	129	124	125	124	121	113	117	120	117	117	114	116	131	80	83	115	140	128	119	79	79	34	116	82	120	121	121	132	131	121	121	125	125	118	119	124	123
ERR2210571	110	61	122	104	68	76	74	73	119	110	119	136	128	123	124	123	120	112	116	119	116	116	113	115	130	79	82	114	139	127	118	78	78	33	115	81	119	120	120	131	130	120	120	124	124	117	118	123	122
ERR2210572	110	61	122	104	68	76	74	73	119	110	119	136	128	123	124	123	120	112	116	119	116	116	113	115	130	79	82	114	139	127	118	78	78	33	115	81	119	120	120	131	130	120	120	124	124	117	118	123	122
ERR2210573	110	61	122	104	68	76	74	73	119	110	119	136	128	123	124	123	120	112	116	119	116	116	113	115	130	79	82	114	139	127	118	78	78	33	115	81	119	120	120	131	130	120	120	124	124	117	118	123	122
ERR2210578	110	61	122	104	68	76	74	73	119	110	119	136	128	123	124	123	120	112	116	119	116	116	113	115	130	79	82	114	139	127	118	78	78	33	115	81	119	120	120	131	130	120	120	124	124	117	118	123	122
ERR2210686	123	102	61	127	109	89	87	86	58	123	56	75	67	62	63	36	59	51	55	58	53	29	52	54	69	92	95	53	78	66	57	91	91	130	126	122	56	143	59	70	69	59	143	147	147	140	141	146	145
ERR2210687	115	94	53	119	101	81	79	78	50	115	48	67	59	54	55	26	51	43	47	50	45	17	44	46	61	84	87	45	70	58	49	83	83	122	118	114	48	135	51	62	61	51	135	139	139	132	133	138	137
ERR2240085	127	106	65	131	113	93	91	90	62	127	62	77	71	66	67	66	63	21	23	62	59	59	24	58	71	96	99	25	80	22	61	95	95	134	130	126	62	147	31	4	1	31	147	151	151	144	145	150	149
ERR2240086	127	106	65	131	113	93	91	90	62	127	62	77	71	66	67	66	63	21	23	62	59	59	24	58	71	96	99	25	80	22	61	95	95	134	130	126	62	147	31	4	1	31	147	151	151	144	145	150	149
ERR2240087	132	101	144	126	108	98	96	95	141	132	141	158	150	145	146	145	142	134	138	141	138	138	135	137	152	101	104	136	161	149	140	100	100	129	137	121	141	22	142	153	152	142	20	26	26	19	20	25	24
ERR2259376	103	54	115	97	19	69	67	66	112	103	112	129	121	116	117	116	113	105	109	112	109	109	106	108	123	72	75	107	132	120	111	71	71	82	108	32	112	113	113	124	123	113	113	117	117	110	111	116	115
ERR2259382	108	59	120	102	24	74	72	71	117	108	117	134	126	121	122	121	118	110	114	117	114	114	111	113	128	77	80	112	137	125	116	76	76	87	113	37	117	118	118	129	128	118	118	122	122	115	116	121	120
ERR2265537	103	54	115	97	19	69	67	66	112	103	112	129	121	116	117	116	113	105	109	112	109	109	106	108	123	72	75	107	132	120	111	71	71	82	108	32	112	113	113	124	123	113	113	117	117	110	111	116	115
ERR2586091	111	62	123	105	27	77	75	74	120	111	120	137	129	124	125	124	121	113	117	120	117	117	114	116	131	80	83	115	140	128	119	79	79	90	116	40	120	121	121	132	131	121	121	125	125	118	119	124	123
ERR2586092	110	61	122	104	26	76	74	73	119	110	119	136	128	123	124	123	120	112	116	119	116	116	113	115	130	79	82	114	139	127	118	78	78	89	115	39	119	120	120	131	130	120	120	124	124	117	118	123	122
ERR2984270	95	46	107	89	11	61	59	58	104	95	104	121	113	108	109	108	105	97	101	104	101	101	98	100	115	64	67	99	124	112	103	63	63	74	100	24	104	105	105	116	115	105	105	109	109	102	103	108	107
ERR2984271	103	54	115	97	19	69	67	66	112	103	112	129	121	116	117	116	113	105	109	112	109	109	106	108	123	72	75	107	132	120	111	71	71	82	108	32	112	113	113	124	123	113	113	117	117	110	111	116	115
ERR2984272	103	54	115	97	19	69	67	66	112	103	112	129	121	116	117	116	113	105	109	112	109	109	106	108	123	72	75	107	132	120	111	71	71	82	108	32	112	113	113	124	123	113	113	117	117	110	111	116	115
ERR3181855	101	52	113	95	59	67	65	64	110	101	110	127	119	114	115	114	111	103	107	110	107	107	104	106	121	70	73	105	130	118	109	69	69	24	106	72	110	111	111	122	121	111	111	115	115	108	109	114	113
ERR3181857	79	54	91	79	61	45	43	42	88	79	88	105	97	92	93	92	89	81	85	88	85	85	82	84	99	48	51	83	108	96	87	47	47	82	82	74	88	95	89	100	99	89	95	99	99	92	93	98	97
ERR3181868	76	51	88	76	58	42	40	39	85	76	85	102	94	89	90	89	86	78	82	85	82	82	79	81	96	45	48	80	105	93	84	44	44	79	81	71	85	92	86	97	96	86	92	96	96	89	90	95	94
ERR3181869	97	66	109	77	73	63	61	60	106	97	106	123	115	110	111	110	107	99	103	106	103	103	100	102	117	66	69	101	126	114	105	65	65	94	102	86	106	105	107	118	117	107	105	109	109	102	103	108	107
ERR3181870	76	51	88	76	58	42	40	39	85	76	85	102	94	89	90	89	86	78	82	85	82	82	79	81	96	45	48	80	105	93	84	44	44	79	81	71	85	92	86	97	96	86	92	96	96	89	90	95	94
ERR3181918	125	94	137	119	101	91	89	88	134	125	134	151	143	138	139	138	135	127	131	134	131	131	128	130	145	94	97	129	154	142	133	93	93	122	130	114	134	121	135	146	145	135	121	125	125	118	119	124	123
ERR3263618	64	43	76	68	50	30	28	27	73	64	73	90	82	77	78	77	74	66	70	73	70	70	67	69	84	33	36	68	93	81	72	32	32	71	69	63	73	84	74	85	84	74	84	88	88	81	82	87	86
ERR3263619	64	43	76	68	50	30	28	27	73	64	73	90	82	77	78	77	74	66	70	73	70	70	67	69	84	33	36	68	93	81	72	32	32	71	69	63	73	84	74	85	84	74	84	88	88	81	82	87	86
ERR3263620	64	43	76	68	50	30	28	27	73	64	73	90	82	77	78	77	74	66	70	73	70	70	67	69	84	33	36	68	93	81	72	32	32	71	69	63	73	84	74	85	84	74	84	88	88	81	82	87	86
ERR3263640	70	49	82	74	56	36	34	33	79	70	79	96	88	83	84	83	80	72	76	79	76	76	73	75	90	39	42	74	99	87	78	38	38	77	75	69	79	90	80	91	90	80	90	94	94	87	88	93	92
ERR3263641	71	50	83	75	57	37	35	34	80	71	80	97	89	84	85	84	81	73	77	80	77	77	74	76	91	40	43	75	100	88	79	39	39	78	76	70	80	91	81	92	91	81	91	95	95	88	89	94	93
ERR3263642	68	47	80	72	54	34	32	31	77	68	77	94	86	81	82	81	78	70	74	77	74	74	71	73	88	37	40	72	97	85	76	36	36	75	73	67	77	88	78	89	88	78	88	92	92	85	86	91	90
ERR3263706	94	45	106	88	10	60	58	57	103	94	103	120	112	107	108	107	104	96	100	103	100	100	97	99	114	63	66	98	123	111	102	62	62	73	99	23	103	104	104	115	114	104	104	108	108	101	102	107	106
ERR3263793	68	47	80	72	54	34	32	31	77	68	77	94	86	81	82	81	78	70	74	77	74	74	71	73	88	37	40	72	97	85	76	36	36	75	73	67	77	88	78	89	88	78	88	92	92	85	86	91	90
ERR3263810	75	54	87	79	61	41	39	38	84	75	84	101	93	88	89	88	85	77	81	84	81	81	78	80	95	44	47	79	104	92	83	43	43	82	80	74	84	95	85	96	95	85	95	99	99	92	93	98	97
ERR3263811	71	50	83	75	57	37	35	34	80	71	80	97	89	84	85	84	81	73	77	80	77	77	74	76	91	40	43	75	100	88	79	39	39	78	76	70	80	91	81	92	91	81	91	95	95	88	89	94	93
ERR3263812	112	63	124	106	68	78	76	75	121	112	121	138	130	125	126	125	122	114	118	121	118	118	115	117	132	81	84	116	141	129	120	80	80	91	117	81	121	122	122	133	132	122	122	126	126	119	120	125	124
ERR3263816	125	104	63	129	111	91	89	88	60	125	60	75	69	64	65	64	61	19	21	60	57	57	22	56	69	94	97	23	78	20	59	93	93	132	128	124	60	145	29	10	9	29	145	149	149	142	143	148	147
ERR3263822	74	53	86	78	60	40	38	37	83	74	83	100	92	87	88	87	84	76	80	83	80	80	77	79	94	43	46	78	103	91	82	42	42	81	79	73	83	94	84	95	94	84	94	98	98	91	92	97	96
ERR3263823	73	52	85	77	59	39	37	36	82	73	82	99	91	86	87	86	83	75	79	82	79	79	76	78	93	42	45	77	102	90	81	41	41	80	78	72	82	93	83	94	93	83	93	97	97	90	91	96	95
ERR3263824	73	52	85	77	59	39	37	36	82	73	82	99	91	86	87	86	83	75	79	82	79	79	76	78	93	42	45	77	102	90	81	41	41	80	78	72	82	93	83	94	93	83	93	97	97	90	91	96	95
ERR3263825	73	52	85	77	59	39	37	36	82	73	82	99	91	86	87	86	83	75	79	82	79	79	76	78	93	42	45	77	102	90	81	41	41	80	78	72	82	93	83	94	93	83	93	97	97	90	91	96	95
ERR3263826	67	46	79	71	53	33	31	30	76	67	76	93	85	80	81	80	77	69	73	76	73	73	70	72	87	36	39	71	96	84	75	35	35	74	72	66	76	87	77	88	87	77	87	91	91	84	85	90	89
ERR3263827	74	53	86	78	60	40	38	37	83	74	83	100	92	87	88	87	84	76	80	83	80	80	77	79	94	43	46	78	103	91	82	42	42	81	79	73	83	94	84	95	94	84	94	98	98	91	92	97	96
ERR3263828	76	55	88	80	62	42	40	39	85	76	85	102	94	89	90	89	86	78	82	85	82	82	79	81	96	45	48	80	105	93	84	44	44	83	81	75	85	96	86	97	96	86	96	100	100	93	94	99	98
ERR3263830	73	52	85	77	59	39	37	36	82	73	82	99	91	86	87	86	83	75	79	82	79	79	76	78	93	42	45	77	102	90	81	41	41	80	78	72	82	93	83	94	93	83	93	97	97	90	91	96	95
ERR3263831	76	55	88	80	62	42	40	39	85	76	85	102	94	89	90	89	86	78	82	85	82	82	79	81	96	45	48	80	105	93	84	44	44	83	81	75	85	96	86	97	96	86	96	100	100	93	94	99	98
ERR3263832	73	52	85	77	59	39	37	36	82	73	82	99	91	86	87	86	83	75	79	82	79	79	76	78	93	42	45	77	102	90	81	41	41	80	78	72	82	93	83	94	93	83	93	97	97	90	91	96	95
ERR3263890	88	63	100	88	70	54	52	51	97	88	97	114	106	101	102	101	98	90	94	97	94	94	91	93	108	57	60	92	117	105	96	56	56	91	93	83	97	104	98	109	108	98	104	108	108	101	102	107	106
ERR3263937	76	55	88	80	62	38	36	35	85	76	85	102	94	89	90	89	86	78	82	85	82	82	79	81	96	39	4	80	105	93	84	38	30	83	79	75	85	96	86	97	96	86	96	100	100	93	94	99	98
ERR3263946	84	53	96	78	60	50	48	47	93	84	93	110	102	97	98	97	94	86	90	93	90	90	87	89	104	53	56	88	113	101	92	52	52	81	89	73	93	80	94	105	104	94	80	84	84	77	78	83	82
ERR3263947	92	61	104	86	68	58	56	55	101	92	101	118	110	105	106	105	102	94	98	101	98	98	95	97	112	61	64	96	121	109	100	60	60	89	97	81	101	88	102	113	112	102	88	92	92	85	86	91	90
ERR3263950	84	53	96	78	60	50	48	47	93	84	93	110	102	97	98	97	94	86	90	93	90	90	87	89	104	53	56	88	113	101	92	52	52	81	89	73	93	80	94	105	104	94	80	84	84	77	78	83	82
ERR3263955	78	53	90	78	60	44	42	41	87	78	87	104	96	91	92	91	88	80	84	87	84	84	81	83	98	47	50	82	107	95	86	46	46	81	83	73	87	94	88	99	98	88	94	98	98	91	92	97	96
ERR3263956	84	53	96	78	60	50	48	47	93	84	93	110	102	97	98	97	94	86	90	93	90	90	87	89	104	53	56	88	113	101	92	52	52	81	89	73	93	80	94	105	104	94	80	84	84	77	78	83	82
ERR3263957	84	53	96	78	60	50	48	47	93	84	93	110	102	97	98	97	94	86	90	93	90	90	87	89	104	53	56	88	113	101	92	52	52	81	89	73	93	80	94	105	104	94	80	84	84	77	78	83	82
ERR3263958	83	54	97	79	61	51	49	48	94	85	94	111	103	98	99	98	95	87	91	94	91	91	88	90	105	54	57	89	114	102	93	53	53	82	90	74	94	81	95	106	105	95	81	85	85	78	79	84	83
ERR3263959	84	53	96	78	60	50	48	47	93	84	93	110	102	97	98	97	94	86	90	93	90	90	87	89	104	53	56	88	113	101	92	52	52	81	89	73	93	80	94	105	104	94	80	84	84	77	78	83	82
ERR3263960	84	53	96	78	60	50	48	47	93	84	93	110	102	97	98	97	94	86	90	93	90	90	87	89	104	53	56	88	113	101	92	52	52	81	89	73	93	80	94	105	104	94	80	84	84	77	78	83	82
ERR3263965	84	53	96	78	60	50	48	47	93	84	93	110	102	97	98	97	94	86	90	93	90	90	87	89	104	53	56	88	113	101	92	52	52	81	89	73	93	80	94	105	104	94	80	84	84	77	78	83	82
ERR3263966	84	53	96	78	60	50	48	47	93	84	93	110	102	97	98	97	94	86	90	93	90	90	87	89	104	53	56	88	113	101	92	52	52	81	89	73	93	80	94	105	104	94	80	84	84	77	78	83	82
ERR3263967	84	53	96	78	60	50	48	47	93	84	93	110	102	97	98	97	94	86	90	93	90	90	87	89	104	53	56	88	113	101	92	52	52	81	89	73	93	80	94	105	104	94	80	84	84	77	78	83	82
ERR3263968	92	61	104	86	68	58	56	55	101	92	101	118	110	105	106	105	102	94	98	101	98	98	95	97	112	61	64	96	121	109	100	60	60	89	97	81	101	88	102	113	112	102	88	92	92	85	86	91	90
ERR3263969	92	61	104	86	68	58	56	55	101	92	101	118	110	105	106	105	102	94	98	101	98	98	95	97	112	61	64	96	121	109	100	60	60	89	97	81	101	88	102	113	112	102	88	92	92	85	86	91	90
ERR3263970	93	62	105	87	69	59	57	56	102	93	102	119	111	106	107	106	103	95	99	102	99	99	96	98	113	62	65	97	122	110	101	61	61	90	98	82	102	89	103	114	113	103	89	93	93	86	87	92	91
ERR3263990	84	53	96	78	60	50	48	47	93	84	93	110	102	97	98	97	94	86	90	93	90	90	87	89	104	53	56	88	113	101	92	52	52	81	89	73	93	80	94	105	104	94	80	84	84	77	78	83	82
ERR3263991	85	54	97	79	61	51	49	48	94	85	94	111	103	98	99	98	95	87	91	94	91	91	88	90	105	54	57	89	114	102	93	53	53	82	90	74	94	81	95	106	105	95	81	85	85	78	79	84	83
ERR3263992	84	53	96	78	60	50	48	47	93	84	93	110	102	97	98	97	94	86	90	93	90	90	87	89	104	53	56	88	113	101	92	52	52	81	89	73	93	80	94	105	104	94	80	84	84	77	78	83	82
ERR3264075	100	45	112	94	58	66	64	63	109	100	109	126	118	113	114	113	110	102	106	109	106	106	103	105	120	69	72	104	129	117	108	68	68	79	105	71	109	110	110	121	120	110	110	114	114	107	108	113	112
ERR3264076	99	44	111	93	57	65	63	62	108	99	108	125	117	112	113	112	109	101	105	108	105	105	102	104	119	68	71	103	128	116	107	67	67	78	104	70	108	109	109	120	119	109	109	113	113	106	107	112	111
ERR3264077	100	51	112	94	16	66	64	63	109	100	109	126	118	113	114	113	110	102	106	109	106	106	103	105	120	69	72	104	129	117	108	68	68	79	105	29	109	110	110	121	120	110	110	114	114	107	108	113	112
ERR3264078	100	51	112	94	56	66	64	63	109	100	109	126	118	113	114	113	110	102	106	109	106	106	103	105	120	69	72	104	129	117	108	68	68	79	105	69	109	110	110	121	120	110	110	114	114	107	108	113	112
ERR3264079	99	44	111	93	57	65	63	62	108	99	108	125	117	112	113	112	109	101	105	108	105	105	102	104	119	68	71	103	128	116	107	67	67	78	104	70	108	109	109	120	119	109	109	113	113	106	107	112	111
ERR3264091	66	45	78	70	52	32	30	29	75	66	75	92	84	79	80	79	76	68	72	75	72	72	69	71	86	35	38	70	95	83	74	34	34	73	71	65	75	86	76	87	86	76	86	90	90	83	84	89	88
ERR3264092	68	47	80	72	54	34	32	31	77	68	77	94	86	81	82	81	78	70	74	77	74	74	71	73	88	37	40	72	97	85	76	36	36	75	73	67	77	88	78	89	88	78	88	92	92	85	86	91	90
L00168-11	114	83	126	108	90	80	78	77	123	114	123	140	132	127	128	127	124	116	120	123	120	120	117	119	134	83	86	118	143	131	122	82	82	111	119	102	123	112	124	135	134	124	112	116	116	109	110	115	114
L00170-11	117	86	129	111	93	83	81	80	126	117	126	143	135	130	131	130	127	119	123	126	123	123	120	122	137	86	89	121	146	134	125	85	85	114	122	105	126	115	127	138	137	127	115	119	119	112	113	118	117
L00171-11	112	81	124	106	88	78	76	75	121	112	121	138	130	125	126	125	122	114	118	121	118	118	115	117	132	81	84	116	141	129	120	80	80	109	117	100	121	110	122	133	132	122	110	114	114	107	108	113	112
L00177-17	56	35	68	60	42	22	20	19	65	56	65	82	74	69	70	69	66	58	62	65	62	62	59	61	76	25	28	60	85	73	64	24	24	63	61	55	65	76	66	77	76	66	76	80	80	73	74	79	78
L00178-17	56	35	68	60	42	22	20	19	65	56	65	82	74	69	70	69	66	58	62	65	62	62	59	61	76	25	28	60	85	73	64	24	24	63	61	55	65	76	66	77	76	66	76	80	80	73	74	79	78
L00214-11	113	82	125	107	89	79	77	76	122	113	122	139	131	126	127	126	123	115	119	122	119	119	116	118	133	82	85	117	142	130	121	81	81	110	118	101	122	111	123	134	133	123	111	115	115	108	109	114	113
L00215-11	114	83	126	108	90	80	78	77	123	114	123	140	132	127	128	127	124	116	120	123	120	120	117	119	134	83	86	118	143	131	122	82	82	111	119	102	123	112	124	135	134	124	112	116	116	109	110	115	114
L00235-17	133	112	69	137	119	99	97	96	66	133	68	85	57	70	71	72	67	61	65	48	65	65	62	44	79	102	105	63	88	76	47	101	101	140	136	132	68	153	69	80	79	69	153	157	157	150	151	156	155
L00236-17	100	69	112	94	76	66	64	63	109	100	109	126	118	113	114	113	110	102	106	109	106	106	103	105	120	69	72	104	129	117	108	68	68	97	105	89	109	96	110	121	120	110	96	100	100	93	94	99	98
L00267-11	112	81	124	106	88	78	76	75	121	112	121	138	130	125	126	125	122	114	118	121	118	118	115	117	132	81	84	116	141	129	120	80	80	109	117	100	121	110	122	133	132	122	110	114	114	107	108	113	112
L00268-11	112	81	124	106	88	78	76	75	121	112	121	138	130	125	126	125	122	114	118	121	118	118	115	117	132	81	84	116	141	129	120	80	80	109	117	100	121	110	122	133	132	122	110	114	114	107	108	113	112
L00316-15	87	56	99	81	63	53	51	50	96	87	96	113	105	100	101	100	97	89	93	96	93	93	90	92	107	56	59	91	116	104	95	55	55	84	92	76	96	83	97	108	107	97	83	87	87	80	81	86	85
L00325-11	113	82	125	107	89	79	77	76	122	113	122	139	131	126	127	126	123	115	119	122	119	119	116	118	133	82	85	117	142	130	121	81	81	110	118	101	122	111	123	134	133	123	111	115	115	108	109	114	113
L00326-11	112	81	124	106	88	78	76	75	121	112	121	138	130	125	126	125	122	114	118	121	118	118	115	117	132	81	84	116	141	129	120	80	80	109	117	100	121	110	122	133	132	122	110	114	114	107	108	113	112
L00361-17	75	54	87	79	61	37	35	34	84	75	84	101	93	88	89	88	85	77	81	84	81	81	78	80	95	38	33	79	104	92	83	37	19	82	78	74	84	95	85	96	95	85	95	99	99	92	93	98	97
L00413-15	119	98	55	123	105	85	83	82	52	119	54	71	43	56	57	58	53	47	51	34	51	51	48	30	65	88	91	49	74	62	33	87	87	126	122	118	54	139	55	66	65	55	139	143	143	136	137	142	141
L00420-17	56	35	68	60	42	18	16	15	65	56	65	82	74	69	70	69	66	58	62	65	62	62	59	61	76	19	22	60	85	73	64	18	18	63	59	55	65	76	66	77	76	66	76	80	80	73	74	79	78
L00423-17	74	43	86	68	50	40	38	37	83	74	83	100	92	87	88	87	84	76	80	83	80	80	77	79	94	43	46	78	103	91	82	42	42	71	79	63	83	70	84	95	94	84	70	74	74	67	68	73	72
L00430-17	56	35	68	60	42	22	20	19	65	56	65	82	74	69	70	69	66	58	62	65	62	62	59	61	76	25	28	60	85	73	64	24	24	63	61	55	65	76	66	77	76	66	76	80	80	73	74	79	78
L00458-17	109	90	121	115	97	77	75	74	118	109	118	135	127	122	123	122	119	111	115	118	115	115	112	114	129	80	83	113	138	126	117	79	79	118	114	110	118	131	119	130	129	119	131	135	135	128	129	134	133
L00460-17	110	91	122	116	98	78	76	75	119	110	119	136	128	123	124	123	120	112	116	119	116	116	113	115	130	81	84	114	139	127	118	80	80	119	115	111	119	132	120	131	130	120	132	136	136	129	130	135	134
L00503-14	58	37	70	62	44	24	22	21	67	58	67	84	76	71	72	71	68	60	64	67	64	64	61	63	78	27	30	62	87	75	66	26	26	65	63	57	67	78	68	79	78	68	78	82	82	75	76	81	80
L00504-14	59	38	71	63	45	25	23	22	68	59	68	85	77	72	73	72	69	61	65	68	65	65	62	64	79	28	31	63	88	76	67	27	27	66	64	58	68	79	69	80	79	69	79	83	83	76	77	82	81
L00505-17	82	61	94	86	68	44	42	41	91	82	91	108	100	95	96	95	92	84	88	91	88	88	85	87	102	45	48	86	111	99	90	44	44	89	85	81	91	102	92	103	102	92	102	106	106	99	100	105	104
L00511-17	147	126	85	151	133	113	111	110	82	147	82	99	91	86	87	86	83	75	79	82	79	79	76	77	93	116	119	77	102	90	81	115	115	154	150	146	82	167	83	94	93	83	167	171	171	164	165	170	169
L00520-12	101	52	113	95	59	67	65	64	110	101	110	127	119	114	115	114	111	103	107	110	107	107	104	106	121	70	73	105	130	118	109	69	69	24	106	72	110	111	111	122	121	111	111	115	115	108	109	114	113
L00539-14	83	52	95	77	59	49	47	46	92	83	92	109	101	96	97	96	93	85	89	92	89	89	86	88	103	52	55	87	112	100	91	51	51	80	88	72	92	81	93	104	103	93	81	85	85	78	79	84	83
L00559-14	112	81	124	106	88	78	76	75	121	112	121	138	130	125	126	125	122	114	118	121	118	118	115	117	132	81	84	116	141	129	120	80	80	109	117	101	121	108	122	133	132	122	108	112	112	105	106	111	110
L00603-11	112	81	124	106	88	78	76	75	121	112	121	138	130	125	126	125	122	114	118	121	118	118	115	117	132	81	84	116	141	129	120	80	80	109	117	100	121	110	122	133	132	122	110	114	114	107	108	113	112
L00622-12	123	102	61	127	109	89	87	86	58	123	58	67	67	62	63	62	59	49	53	58	55	55	50	54	61	92	95	51	72	64	57	91	91	130	126	122	58	143	57	68	67	57	143	147	147	140	141	146	145
L00656-17	62	41	74	66	48	28	26	25	71	62	71	88	80	75	76	75	72	64	68	71	68	68	65	67	82	31	34	66	91	79	70	30	30	69	67	61	71	82	72	83	82	72	82	86	86	79	80	85	84
L00668-17	92	43	104	86	48	58	56	55	101	92	101	118	110	105	106	105	102	94	98	101	98	98	95	97	112	61	64	96	121	109	100	60	60	71	97	61	101	102	102	113	112	102	102	106	106	99	100	105	104
L00692-17	61	40	73	65	47	27	25	24	70	61	70	87	79	74	75	74	71	63	67	70	67	67	64	66	81	30	33	65	90	78	69	29	29	68	66	60	70	81	71	82	81	71	81	85	85	78	79	84	83
L00701-17	78	57	90	82	64	40	38	37	87	78	87	104	96	91	92	91	88	80	84	87	84	84	81	83	98	41	6	82	107	95	86	40	32	85	81	77	87	98	88	99	98	88	98	102	102	95	96	101	100
L00702-17	78	57	90	82	64	40	38	37	87	78	87	104	96	91	92	91	88	80	84	87	84	84	81	83	98	41	6	82	107	95	86	40	32	85	81	77	87	98	88	99	98	88	98	102	102	95	96	101	100
L00703-17	122	101	60	126	108	88	86	85	57	122	55	74	66	61	62	33	58	50	54	57	52	24	51	53	68	91	94	52	77	65	56	90	90	129	125	121	55	142	58	69	68	58	142	146	146	139	140	145	144
L00704-17	122	101	60	126	108	88	86	85	57	122	55	74	66	61	62	33	58	50	54	57	52	24	51	53	68	91	94	52	77	65	56	90	90	129	125	121	55	142	58	69	68	58	142	146	146	139	140	145	144
L00705-15	120	99	56	124	106	86	84	83	53	120	55	72	44	57	58	59	54	48	52	35	52	52	49	31	66	89	92	50	75	63	30	88	88	127	123	119	55	140	56	67	66	56	140	144	144	137	138	143	142
L00705-17	77	56	89	81	63	39	37	36	86	77	86	103	95	90	91	90	87	79	83	86	83	83	80	82	97	40	5	81	106	94	85	39	31	84	80	76	86	97	87	98	97	87	97	101	101	94	95	100	99
L00706-17	77	56	89	81	63	39	37	36	86	77	86	103	95	90	91	90	87	79	83	86	83	83	80	82	97	40	5	81	106	94	85	39	31	84	80	76	86	97	87	98	97	87	97	101	101	94	95	100	99
L00743-14	119	98	57	123	105	85	83	82	54	119	54	69	63	58	59	58	55	39	43	54	51	51	40	50	63	88	91	41	72	54	53	87	87	126	122	118	54	139	47	58	57	47	139	143	143	136	137	142	141
L00832-12	117	96	55	121	103	83	81	80	52	117	52	61	61	56	57	56	53	43	47	52	49	49	44	48	55	86	89	45	66	58	51	85	85	124	120	116	52	137	51	62	61	51	137	141	141	134	135	140	139
L00843-17	57	36	69	61	43	23	21	20	66	57	66	83	75	70	71	70	67	59	63	66	63	63	60	62	77	26	29	61	86	74	65	25	25	64	62	56	66	77	67	78	77	67	77	81	81	74	75	80	79
L00844-17	60	39	72	64	46	26	24	23	69	60	69	86	78	73	74	73	70	62	66	69	66	66	63	65	80	29	32	64	89	77	68	28	28	67	65	59	69	80	70	81	80	70	80	84	84	77	78	83	82
L00846-11	120	99	28	124	106	86	84	83	25	120	55	72	62	25	26	59	26	48	52	53	52	52	49	49	66	89	92	50	75	63	52	88	88	127	123	119	55	140	56	67	66	56	140	144	144	137	138	143	142
L00950-17	92	61	104	86	68	58	56	55	101	92	101	118	110	105	106	105	102	94	98	101	98	98	95	97	112	61	64	96	121	109	100	60	60	89	97	81	101	86	102	113	112	102	86	90	90	83	84	89	88
L00971-13	59	38	71	63	45	25	23	22	68	59	68	85	77	72	73	72	69	61	65	68	65	65	62	64	79	28	31	63	88	76	67	27	27	66	64	58	68	79	69	80	79	69	79	83	83	76	77	82	81
L00974-13	56	35	68	60	42	22	20	19	65	56	65	82	74	69	70	69	66	58	62	65	62	62	59	61	76	25	28	60	85	73	64	24	24	63	61	55	65	76	66	77	76	66	76	80	80	73	74	79	78
L00977-17	131	110	69	135	117	97	95	94	66	131	64	83	75	70	71	68	67	59	63	66	61	61	60	62	77	100	103	61	86	74	65	99	99	138	134	130	64	151	67	78	77	67	151	155	155	148	149	154	153
L00981-13	58	37	70	62	44	24	22	21	67	58	67	84	76	71	72	71	68	60	64	67	64	64	61	63	78	27	30	62	87	75	66	26	26	65	63	57	67	78	68	79	78	68	78	82	82	75	76	81	80
L00982-13	58	37	70	62	44	24	22	21	67	58	67	84	76	71	72	71	68	60	64	67	64	64	61	63	78	27	30	62	87	75	66	26	26	65	63	57	67	78	68	79	78	68	78	82	82	75	76	81	80
L00985-17	75	54	87	79	61	37	35	34	84	75	84	101	93	88	89	88	85	77	81	84	81	81	78	80	95	38	33	79	104	92	83	37	19	82	78	74	84	95	85	96	95	85	95	99	99	92	93	98	97
L01013-17	114	65	126	108	70	80	78	77	123	114	123	140	132	127	128	127	124	116	120	123	120	120	117	119	134	83	86	118	143	131	122	82	82	93	119	83	123	124	124	135	134	124	124	128	128	121	122	127	126
L01014-17	112	63	124	106	68	78	76	75	121	112	121	138	130	125	126	125	122	114	118	121	118	118	115	117	132	81	84	116	141	129	120	80	80	91	117	81	121	122	122	133	132	122	122	126	126	119	120	125	124
L01053-17	80	59	92	84	66	42	40	39	89	80	89	106	98	93	94	93	90	82	86	89	86	86	83	85	100	43	46	84	109	97	88	42	42	87	83	79	89	100	90	101	100	90	100	104	104	97	98	103	102
L01074-17	128	107	66	132	114	94	92	91	63	128	63	78	72	67	68	67	64	22	24	63	60	60	25	59	72	97	100	26	81	23	62	96	96	135	131	127	63	148	32	13	12	32	148	152	152	145	146	151	150
L01259-11	112	63	124	106	68	78	76	75	121	112	121	138	130	125	126	125	122	114	118	121	118	118	115	117	132	81	84	116	141	129	120	80	80	91	117	81	121	122	122	133	132	122	122	126	126	119	120	125	124
L01267-11	109	60	121	103	65	75	73	72	118	109	118	135	127	122	123	122	119	111	115	118	115	115	112	114	129	78	81	113	138	126	117	77	77	88	114	78	118	119	119	130	129	119	119	123	123	116	117	122	121
L01364-17	100	69	112	94	76	66	64	63	109	100	109	126	118	113	114	113	110	102	106	109	106	106	103	105	120	69	72	104	129	117	108	68	68	97	105	89	109	92	110	121	120	110	92	96	96	89	90	95	94
L01370-15	77	56	89	81	63	39	37	36	86	77	86	103	95	90	91	90	87	79	83	86	83	83	80	82	97	40	43	81	106	94	85	39	39	84	80	76	86	97	87	98	97	87	97	101	101	94	95	100	99
L01371-15	78	57	90	82	64	40	38	37	87	78	87	104	96	91	92	91	88	80	84	87	84	84	81	83	98	41	44	82	107	95	86	40	40	85	81	77	87	98	88	99	98	88	98	102	102	95	96	101	100
L01372-15	77	56	89	81	63	39	37	36	86	77	86	103	95	90	91	90	87	79	83	86	83	83	80	82	97	40	43	81	106	94	85	39	39	84	80	76	86	97	87	98	97	87	97	101	101	94	95	100	99
L01397-17	111	62	123	105	69	77	75	74	120	111	120	137	129	124	125	124	121	113	117	120	117	117	114	116	131	80	83	115	140	128	119	79	79	34	116	82	120	121	121	132	131	121	121	125	125	118	119	124	123
L01398-17	111	62	123	105	69	77	75	74	120	111	120	137	129	124	125	124	121	113	117	120	117	117	114	116	131	80	83	115	140	128	119	79	79	34	116	82	120	121	121	132	131	121	121	125	125	118	119	124	123
L01401-13	89	40	101	83	45	55	53	52	98	89	98	115	107	102	103	102	99	91	95	98	95	95	92	94	109	58	61	93	118	106	97	57	57	68	94	58	98	99	99	110	109	99	99	103	103	96	97	102	101
L01472-14	104	73	116	98	80	70	68	67	113	104	113	130	122	117	118	117	114	106	110	113	110	110	107	109	124	73	76	108	133	121	112	72	72	101	109	93	113	96	114	125	124	114	96	100	100	93	94	99	98
L01473-14	105	74	117	99	81	71	69	68	114	105	114	131	123	118	119	118	115	107	111	114	111	111	108	110	125	74	77	109	134	122	113	73	73	102	110	94	114	97	115	126	125	115	97	101	101	94	95	100	99
L01505-16	108	89	120	114	96	76	74	73	117	108	117	134	126	121	122	121	118	110	114	117	114	114	111	113	128	79	82	112	137	125	116	78	78	117	113	109	117	130	118	129	128	118	130	134	134	127	128	133	132
L01507-16	104	85	116	110	92	72	70	69	113	104	113	130	122	117	118	117	114	106	110	113	110	110	107	109	124	75	78	108	133	121	112	74	74	113	109	105	113	126	114	125	124	114	126	130	130	123	124	129	128
L01514-15	130	109	68	134	116	96	94	93	65	130	65	74	74	69	70	69	66	56	60	65	62	62	57	61	68	99	102	58	79	71	64	98	98	137	133	129	65	150	64	75	74	64	150	154	154	147	148	153	152
L01527-16	93	74	105	99	81	61	59	58	102	93	102	119	111	106	107	106	103	95	99	102	99	99	96	98	113	64	67	97	122	110	101	63	63	102	98	94	102	115	103	114	113	103	115	119	119	112	113	118	117
L01528-16	93	74	105	99	81	61	59	58	102	93	102	119	111	106	107	106	103	95	99	102	99	99	96	98	113	64	67	97	122	110	101	63	63	102	98	94	102	115	103	114	113	103	115	119	119	112	113	118	117
L01529-14	105	74	117	99	81	71	69	68	114	105	114	131	123	118	119	118	115	107	111	114	111	111	108	110	125	74	77	109	134	122	113	73	73	102	110	94	114	97	115	126	125	115	97	101	101	94	95	100	99
L01531-14	105	74	117	99	81	71	69	68	114	105	114	131	123	118	119	118	115	107	111	114	111	111	108	110	125	74	77	109	134	122	113	73	73	102	110	94	114	97	115	126	125	115	97	101	101	94	95	100	99
L01536-14	104	73	116	98	80	70	68	67	113	104	113	130	122	117	118	117	114	106	110	113	110	110	107	109	124	73	76	108	133	121	112	72	72	101	109	93	113	96	114	125	124	114	96	100	100	93	94	99	98
L01553-13	56	35	68	60	42	22	20	19	65	56	65	82	74	69	70	69	66	58	62	65	62	62	59	61	76	25	28	60	85	73	64	24	24	63	61	55	65	76	66	77	76	66	76	80	80	73	74	79	78
L01566-13	56	35	68	60	42	22	20	19	65	56	65	82	74	69	70	69	66	58	62	65	62	62	59	61	76	25	28	60	85	73	64	24	24	63	61	55	65	76	66	77	76	66	76	80	80	73	74	79	78
L01580-19	13	94	127	119	101	81	79	78	124	39	124	141	133	128	129	128	125	117	121	124	121	121	118	120	135	84	87	119	144	132	123	83	83	122	120	114	124	135	125	136	135	125	135	139	139	132	133	138	137
L01581-19	11	92	125	117	99	79	77	76	122	37	122	139	131	126	127	126	123	115	119	122	119	119	116	118	133	82	85	117	142	130	121	81	81	120	118	112	122	133	123	134	133	123	133	137	137	130	131	136	135
L01655-17	60	39	72	64	46	26	24	23	69	60	69	86	78	73	74	73	70	62	66	69	66	66	63	65	80	29	32	64	89	77	68	28	28	67	65	59	69	80	70	81	80	70	80	84	84	77	78	83	82
L01740-14	86	55	98	80	62	52	50	49	95	86	95	112	104	99	100	99	96	88	92	95	92	92	89	91	106	55	58	90	115	103	94	54	54	83	91	75	95	82	96	107	106	96	82	86	86	79	80	85	84
L01774-14	65	44	77	69	51	27	25	24	74	65	74	91	83	78	79	78	75	67	71	74	71	71	68	70	85	28	31	69	94	82	73	27	27	72	68	64	74	85	75	86	85	75	85	89	89	82	83	88	87
L01846-14	84	53	96	78	60	50	48	47	93	84	93	110	102	97	98	97	94	86	90	93	90	90	87	89	104	53	56	88	113	101	92	52	52	81	89	73	93	80	94	105	104	94	80	84	84	77	78	83	82
L02065-13	58	37	70	62	44	24	22	21	67	58	67	84	76	71	72	71	68	60	64	67	64	64	61	63	78	27	30	62	87	75	66	26	26	65	63	57	67	78	68	79	78	68	78	82	82	75	76	81	80
L02260-16	59	38	71	63	45	25	23	22	68	59	68	85	77	72	73	72	69	61	65	68	65	65	62	64	79	28	31	63	88	76	67	27	27	66	64	58	68	79	69	80	79	69	79	83	83	76	77	82	81
L02735-16	80	59	92	84	66	42	40	39	89	80	89	106	98	93	94	93	90	82	86	89	86	86	83	85	100	43	46	84	109	97	88	42	42	87	83	79	89	100	90	101	100	90	100	104	104	97	98	103	102
L02859-16	77	56	89	81	63	39	37	36	86	77	86	103	95	90	91	90	87	79	83	86	83	83	80	82	97	12	43	81	106	94	85	11	39	84	80	76	86	97	87	98	97	87	97	101	101	94	95	100	99
L02979-16	56	35	68	60	42	22	20	19	65	56	65	82	74	69	70	69	66	58	62	65	62	62	59	61	76	25	28	60	85	73	64	24	24	63	61	55	65	76	66	77	76	66	76	80	80	73	74	79	78
L02989-16	56	35	68	60	42	22	20	19	65	56	65	82	74	69	70	69	66	58	62	65	62	62	59	61	76	25	28	60	85	73	64	24	24	63	61	55	65	76	66	77	76	66	76	80	80	73	74	79	78
L02990-16	60	39	72	64	46	26	24	23	69	60	69	86	78	73	74	73	70	62	66	69	66	66	63	65	80	29	32	64	89	77	68	28	28	67	65	59	69	80	70	81	80	70	80	84	84	77	78	83	82
L03008-16	123	102	61	127	109	89	87	86	58	123	56	75	67	62	63	34	59	51	55	58	53	25	52	54	69	92	95	53	78	66	57	91	91	130	126	122	56	143	59	70	69	59	143	147	147	140	141	146	145
L03025-16	76	55	88	80	62	38	36	35	85	76	85	102	94	89	90	89	86	78	82	85	82	82	79	81	96	39	4	80	105	93	84	38	30	83	79	75	85	96	86	97	96	86	96	100	100	93	94	99	98
L03821-15	122	73	134	116	78	88	86	85	131	122	131	148	140	135	136	135	132	124	128	131	128	128	125	127	142	91	94	126	151	139	130	90	90	101	127	91	131	132	132	143	142	132	132	136	136	129	130	135	134
L0SCOT2	18	99	132	124	106	86	84	83	129	44	129	146	138	133	134	133	130	122	126	129	126	126	123	125	140	89	92	124	149	137	128	88	88	127	125	119	129	140	130	141	140	130	140	144	144	137	138	143	142
Reference	5	86	119	111	93	73	71	70	116	31	116	133	125	120	121	120	117	109	113	116	113	113	110	112	127	76	79	111	136	124	115	75	75	114	112	106	116	127	117	128	127	117	127	131	131	124	125	130	129
S00056-16	71	50	83	75	57	33	31	30	80	71	80	97	89	84	85	84	81	73	77	80	77	77	74	76	91	36	39	75	100	88	79	35	35	78	74	70	80	91	81	92	91	81	91	95	95	88	89	94	93
S00057-16	68	47	80	72	54	30	28	27	77	68	77	94	86	81	82	81	78	70	74	77	74	74	71	73	88	33	36	72	97	85	76	32	32	75	71	67	77	88	78	89	88	78	88	92	92	85	86	91	90
S00058-16	69	48	81	73	55	31	29	28	78	69	78	95	87	82	83	82	79	71	75	78	75	75	72	74	89	34	37	73	98	86	77	33	33	76	72	68	78	89	79	90	89	79	89	93	93	86	87	92	91
S00059-16	68	47	80	72	54	30	28	27	77	68	77	94	86	81	82	81	78	70	74	77	74	74	71	73	88	33	36	72	97	85	76	32	32	75	71	67	77	88	78	89	88	78	88	92	92	85	86	91	90
S00060-16	68	47	80	72	54	30	28	27	77	68	77	94	86	81	82	81	78	70	74	77	74	74	71	73	88	33	36	72	97	85	76	32	32	75	71	67	77	88	78	89	88	78	88	92	92	85	86	91	90
S00061-16	68	47	80	72	54	30	28	27	77	68	77	94	86	81	82	81	78	70	74	77	74	74	71	73	88	33	36	72	97	85	76	32	32	75	71	67	77	88	78	89	88	78	88	92	92	85	86	91	90
S00062-16	68	47	80	72	54	30	28	27	77	68	77	94	86	81	82	81	78	70	74	77	74	74	71	73	88	33	36	72	97	85	76	32	32	75	71	67	77	88	78	89	88	78	88	92	92	85	86	91	90
S00063-16	69	48	81	73	55	31	29	28	78	69	78	95	87	82	83	82	79	71	75	78	75	75	72	74	89	34	37	73	98	86	77	33	33	76	72	68	78	89	79	90	89	79	89	93	93	86	87	92	91
S00064-16	68	47	80	72	54	30	28	27	77	68	77	94	86	81	82	81	78	70	74	77	74	74	71	73	88	33	36	72	97	85	76	32	32	75	71	67	77	88	78	89	88	78	88	92	92	85	86	91	90
S00065-16	68	47	80	72	54	30	28	27	77	68	77	94	86	81	82	81	78	70	74	77	74	74	71	73	88	33	36	72	97	85	76	32	32	75	71	67	77	88	78	89	88	78	88	92	92	85	86	91	90
S00066-16	69	48	81	73	55	31	29	28	78	69	78	95	87	82	83	82	79	71	75	78	75	75	72	74	89	34	37	73	98	86	77	33	33	76	72	68	78	89	79	90	89	79	89	93	93	86	87	92	91
S00166-10	98	67	110	92	74	64	62	61	107	98	107	124	116	111	112	111	108	100	104	107	104	104	101	103	118	67	70	102	127	115	106	66	66	95	103	87	107	90	108	119	118	108	90	94	94	87	88	93	92
S00197-17	62	41	74	66	48	28	26	25	71	62	71	88	80	75	76	75	72	64	68	71	68	68	65	67	82	31	34	66	91	79	70	30	30	69	67	61	71	82	72	83	82	72	82	86	86	79	80	85	84
S00198-17	63	42	75	67	49	29	27	26	72	63	72	89	81	76	77	76	73	65	69	72	69	69	66	68	83	32	35	67	92	80	71	31	31	70	68	62	72	83	73	84	83	73	83	87	87	80	81	86	85
S00223-17	89	40	101	83	45	55	53	52	98	89	98	115	107	102	103	102	99	91	95	98	95	95	92	94	109	58	61	93	118	106	97	57	57	68	94	58	98	99	99	110	109	99	99	103	103	96	97	102	101
S00501-17	61	40	73	65	47	27	25	24	70	61	70	87	79	74	75	74	71	63	67	70	67	67	64	66	81	30	33	65	90	78	69	29	29	68	66	60	70	81	71	82	81	71	81	85	85	78	79	84	83
S00551-16	112	63	124	106	70	78	76	75	121	112	121	138	130	125	126	125	122	114	118	121	118	118	115	117	132	81	84	116	141	129	120	80	80	35	117	83	121	122	122	133	132	122	122	126	126	119	120	125	124
S00581-17	60	39	72	64	46	26	24	23	69	60	69	86	78	73	74	73	70	62	66	69	66	66	63	65	80	29	32	64	89	77	68	28	28	67	65	59	69	80	70	81	80	70	80	84	84	77	78	83	82
S00633-15	100	51	112	94	16	66	64	63	109	100	109	126	118	113	114	113	110	102	106	109	106	106	103	105	120	69	72	104	129	117	108	68	68	79	105	29	109	110	110	121	120	110	110	114	114	107	108	113	112
S00691-09	93	68	105	93	75	59	57	56	102	93	102	119	111	106	107	106	103	95	99	102	99	99	96	98	113	62	65	97	122	110	101	61	61	96	98	88	102	109	103	114	113	103	109	113	113	106	107	112	111
S00705-14	96	47	108	90	12	62	60	59	105	96	105	122	114	109	110	109	106	98	102	105	102	102	99	101	116	65	68	100	125	113	104	64	64	75	101	25	105	106	106	117	116	106	106	110	110	103	104	109	108
S00706-14	97	48	109	91	13	63	61	60	106	97	106	123	115	110	111	110	107	99	103	106	103	103	100	102	117	66	69	101	126	114	105	65	65	76	102	26	106	107	107	118	117	107	107	111	111	104	105	110	109
S00801-14	96	47	108	90	12	62	60	59	105	96	105	122	114	109	110	109	106	98	102	105	102	102	99	101	116	65	68	100	125	113	104	64	64	75	101	25	105	106	106	117	116	106	106	110	110	103	104	109	108
S00915-16	112	81	124	106	88	78	76	75	121	112	121	138	130	125	126	125	122	114	118	121	118	118	115	117	132	81	84	116	141	129	120	80	80	109	117	101	121	108	122	133	132	122	108	112	112	105	106	111	110
S00997-17	57	36	69	61	43	23	21	20	66	57	66	83	75	70	71	70	67	59	63	66	63	63	60	62	77	26	29	61	86	74	65	25	25	64	62	56	66	77	67	78	77	67	77	81	81	74	75	80	79
S01116-16	112	81	124	106	88	78	76	75	121	112	121	138	130	125	126	125	122	114	118	121	118	118	115	117	132	81	84	116	141	129	120	80	80	109	117	101	121	108	122	133	132	122	108	112	112	105	106	111	110
S01152-17	60	39	72	64	46	26	24	23	69	60	69	86	78	73	74	73	70	62	66	69	66	66	63	65	80	29	32	64	89	77	68	28	28	67	65	59	69	80	70	81	80	70	80	84	84	77	78	83	82
S01158-15	108	59	120	102	66	74	72	71	117	108	117	134	126	121	122	121	118	110	114	117	114	114	111	113	128	77	80	112	137	125	116	76	76	31	113	79	117	118	118	129	128	118	118	122	122	115	116	121	120
S01159-12	100	51	112	94	58	66	64	63	109	100	109	126	118	113	114	113	110	102	106	109	106	106	103	105	120	69	72	104	129	117	108	68	68	23	105	71	109	110	110	121	120	110	110	114	114	107	108	113	112
S01159-15	108	59	120	102	66	74	72	71	117	108	117	134	126	121	122	121	118	110	114	117	114	114	111	113	128	77	80	112	137	125	116	76	76	31	113	79	117	118	118	129	128	118	118	122	122	115	116	121	120
S01160-15	108	59	120	102	66	74	72	71	117	108	117	134	126	121	122	121	118	110	114	117	114	114	111	113	128	77	80	112	137	125	116	76	76	31	113	79	117	118	118	129	128	118	118	122	122	115	116	121	120
S01161-15	108	59	120	102	66	74	72	71	117	108	117	134	126	121	122	121	118	110	114	117	114	114	111	113	128	77	80	112	137	125	116	76	76	31	113	79	117	118	118	129	128	118	118	122	122	115	116	121	120
S01162-15	109	60	121	103	67	75	73	72	118	109	118	135	127	122	123	122	119	111	115	118	115	115	112	114	129	78	81	113	138	126	117	77	77	32	114	80	118	119	119	130	129	119	119	123	123	116	117	122	121
S01163-15	108	59	120	102	66	74	72	71	117	108	117	134	126	121	122	121	118	110	114	117	114	114	111	113	128	77	80	112	137	125	116	76	76	31	113	79	117	118	118	129	128	118	118	122	122	115	116	121	120
S01164-15	108	59	120	102	66	74	72	71	117	108	117	134	126	121	122	121	118	110	114	117	114	114	111	113	128	77	80	112	137	125	116	76	76	31	113	79	117	118	118	129	128	118	118	122	122	115	116	121	120
S01165-15	108	59	120	102	66	74	72	71	117	108	117	134	126	121	122	121	118	110	114	117	114	114	111	113	128	77	80	112	137	125	116	76	76	31	113	79	117	118	118	129	128	118	118	122	122	115	116	121	120
S01165-17	89	40	101	83	45	55	53	52	98	89	98	115	107	102	103	102	99	91	95	98	95	95	92	94	109	58	61	93	118	106	97	57	57	68	94	58	98	99	99	110	109	99	99	103	103	96	97	102	101
S01312-19	110	61	122	104	26	76	74	73	119	110	119	136	128	123	124	123	120	112	116	119	116	116	113	115	130	79	82	114	139	127	118	78	78	89	115	39	119	120	120	131	130	120	120	124	124	117	118	123	122
S01668-16	112	63	124	106	70	78	76	75	121	112	121	138	130	125	126	125	122	114	118	121	118	118	115	117	132	81	84	116	141	129	120	80	80	35	117	83	121	122	122	133	132	122	122	126	126	119	120	125	124
S01703-15	108	59	120	102	66	74	72	71	117	108	117	134	126	121	122	121	118	110	114	117	114	114	111	113	128	77	80	112	137	125	116	76	76	31	113	79	117	118	118	129	128	118	118	122	122	115	116	121	120
S02225-16	76	55	88	80	62	38	36	35	85	76	85	102	94	89	90	89	86	78	82	85	82	82	79	81	96	39	6	80	105	93	84	38	30	83	79	75	85	96	86	97	96	86	96	100	100	93	94	99	98
S02277-19	129	108	65	133	115	95	93	92	62	129	64	81	57	66	67	68	63	57	61	48	61	61	58	44	75	98	101	59	84	72	47	97	97	136	132	128	64	149	65	76	75	65	149	153	153	146	147	152	151
S02287-14	96	47	108	90	12	62	60	59	105	96	105	122	114	109	110	109	106	98	102	105	102	102	99	101	116	65	68	100	125	113	104	64	64	75	101	25	105	106	106	117	116	106	106	110	110	103	104	109	108
S02299-14	112	81	124	106	88	78	76	75	121	112	121	138	130	125	126	125	122	114	118	121	118	118	115	117	132	81	84	116	141	129	120	80	80	109	117	101	121	108	122	133	132	122	108	112	112	105	106	111	110
S02394-12	102	53	114	96	60	68	66	65	111	102	111	128	120	115	116	115	112	104	108	111	108	108	105	107	122	71	74	106	131	119	110	70	70	25	107	73	111	112	112	123	122	112	112	116	116	109	110	115	114
S02412-17	88	39	100	82	44	54	52	51	97	88	97	114	106	101	102	101	98	90	94	97	94	94	91	93	108	57	60	92	117	105	96	56	56	67	93	57	97	98	98	109	108	98	98	102	102	95	96	101	100
S02682-17	89	40	101	83	45	55	53	52	98	89	98	115	107	102	103	102	99	91	95	98	95	95	92	94	109	58	61	93	118	106	97	57	57	68	94	58	98	99	99	110	109	99	99	103	103	96	97	102	101
S02963-13	104	55	116	98	60	70	68	67	113	104	113	130	122	117	118	117	114	106	110	113	110	110	107	109	124	73	76	108	133	121	112	72	72	83	109	73	113	114	114	125	124	114	114	118	118	111	112	117	116
S02979-15	84	53	96	78	60	50	48	47	93	84	93	110	102	97	98	97	94	86	90	93	90	90	87	89	104	53	56	88	113	101	92	52	52	81	89	73	93	80	94	105	104	94	80	84	84	77	78	83	82
S03727-17	118	97	128	122	104	81	79	78	125	118	125	142	134	129	130	129	126	118	122	125	122	122	119	121	136	85	88	120	145	133	124	84	84	125	29	117	125	138	126	137	136	126	138	142	142	135	136	141	140
S03800-10	100	69	112	94	76	66	64	63	109	100	109	126	118	113	114	113	110	102	106	109	106	106	103	105	120	69	72	104	129	117	108	68	68	97	105	89	109	92	110	121	120	110	92	96	96	89	90	95	94
S03958-18	107	58	119	101	63	73	71	70	116	107	116	133	125	120	121	120	117	109	113	116	113	113	110	112	127	76	79	111	136	124	115	75	75	86	112	76	116	117	117	128	127	117	117	121	121	114	115	120	119
S03969-18	91	60	103	85	67	57	55	54	100	91	100	117	109	104	105	104	101	93	97	100	97	97	94	96	111	60	63	95	120	108	99	59	59	88	96	80	100	87	101	112	111	101	87	91	91	84	85	90	89
S04076-16	76	55	88	80	62	38	36	35	85	76	85	102	94	89	90	89	86	78	82	85	82	82	79	81	96	39	4	80	105	93	84	38	30	83	79	75	85	96	86	97	96	86	96	100	100	93	94	99	98
S04161-15	91	42	103	85	47	57	55	54	100	91	100	117	109	104	105	104	101	93	97	100	97	97	94	96	111	60	63	95	120	108	99	59	59	70	96	60	100	101	101	112	111	101	101	105	105	98	99	104	103
S04170-18	108	59	120	102	64	74	72	71	117	108	117	134	126	121	122	121	118	110	114	117	114	114	111	113	128	77	80	112	137	125	116	76	76	87	113	77	117	118	118	129	128	118	118	122	122	115	116	121	120
S04245-11	89	64	101	89	71	55	53	52	98	89	98	115	107	102	103	102	99	91	95	98	95	95	92	94	109	58	61	93	118	106	97	57	57	92	94	84	98	105	99	110	109	99	105	109	109	102	103	108	107
S04411-15	69	48	81	73	55	31	29	28	78	69	78	95	87	82	83	82	79	71	75	78	75	75	72	74	89	34	37	73	98	86	77	33	33	76	72	68	78	89	79	90	89	79	89	93	93	86	87	92	91
S04446-15	58	37	70	62	44	24	22	21	67	58	67	84	76	71	72	71	68	60	64	67	64	64	61	63	78	27	30	62	87	75	66	26	26	65	63	57	67	78	68	79	78	68	78	82	82	75	76	81	80
S04686-11	118	97	54	122	104	84	82	81	51	118	53	70	42	55	56	57	52	46	50	33	50	50	47	29	64	87	90	48	73	61	32	86	86	125	121	117	53	138	54	65	64	54	138	142	142	135	136	141	140
S04688-15	69	48	81	73	55	31	29	28	78	69	78	95	87	82	83	82	79	71	75	78	75	75	72	74	89	34	37	73	98	86	77	33	33	76	72	68	78	89	79	90	89	79	89	93	93	86	87	92	91
S04690-15	69	48	81	73	55	31	29	28	78	69	78	95	87	82	83	82	79	71	75	78	75	75	72	74	89	34	37	73	98	86	77	33	33	76	72	68	78	89	79	90	89	79	89	93	93	86	87	92	91
S04691-15	68	47	80	72	54	30	28	27	77	68	77	94	86	81	82	81	78	70	74	77	74	74	71	73	88	33	36	72	97	85	76	32	32	75	71	67	77	88	78	89	88	78	88	92	92	85	86	91	90
S04693-15	68	47	80	72	54	30	28	27	77	68	77	94	86	81	82	81	78	70	74	77	74	74	71	73	88	33	36	72	97	85	76	32	32	75	71	67	77	88	78	89	88	78	88	92	92	85	86	91	90
S04694-15	95	64	107	89	71	61	59	58	104	95	104	121	113	108	109	108	105	97	101	104	101	101	98	100	115	64	67	99	124	112	103	63	63	92	100	84	104	93	105	116	115	105	93	97	97	90	91	96	95
S04695-15	69	48	81	73	55	31	29	28	78	69	78	95	87	82	83	82	79	71	75	78	75	75	72	74	89	34	37	73	98	86	77	33	33	76	72	68	78	89	79	90	89	79	89	93	93	86	87	92	91
S04696-15	69	48	81	73	55	31	29	28	78	69	78	95	87	82	83	82	79	71	75	78	75	75	72	74	89	34	37	73	98	86	77	33	33	76	72	68	78	89	79	90	89	79	89	93	93	86	87	92	91
S04697-15	94	63	106	88	70	60	58	57	103	94	103	120	112	107	108	107	104	96	100	103	100	100	97	99	114	63	66	98	123	111	102	62	62	91	99	83	103	92	104	115	114	104	92	96	96	89	90	95	94
S04698-15	69	48	81	73	55	31	29	28	78	69	78	95	87	82	83	82	79	71	75	78	75	75	72	74	89	34	37	73	98	86	77	33	33	76	72	68	78	89	79	90	89	79	89	93	93	86	87	92	91
S04699-15	68	47	80	72	54	30	28	27	77	68	77	94	86	81	82	81	78	70	74	77	74	74	71	73	88	33	36	72	97	85	76	32	32	75	71	67	77	88	78	89	88	78	88	92	92	85	86	91	90
S04700-15	68	47	80	72	54	30	28	27	77	68	77	94	86	81	82	81	78	70	74	77	74	74	71	73	88	33	36	72	97	85	76	32	32	75	71	67	77	88	78	89	88	78	88	92	92	85	86	91	90
S04765-15	75	50	87	75	57	41	39	38	84	75	84	101	93	88	89	88	85	77	81	84	81	81	78	80	95	44	47	79	104	92	83	43	43	78	80	70	84	91	85	96	95	85	91	95	95	88	89	94	93
S04776-15	68	47	80	72	54	30	28	27	77	68	77	94	86	81	82	81	78	70	74	77	74	74	71	73	88	33	36	72	97	85	76	32	32	75	71	67	77	88	78	89	88	78	88	92	92	85	86	91	90
S04777-15	69	48	81	73	55	31	29	28	78	69	78	95	87	82	83	82	79	71	75	78	75	75	72	74	89	34	37	73	98	86	77	33	33	76	72	68	78	89	79	90	89	79	89	93	93	86	87	92	91
S04778-15	68	47	80	72	54	30	28	27	77	68	77	94	86	81	82	81	78	70	74	77	74	74	71	73	88	33	36	72	97	85	76	32	32	75	71	67	77	88	78	89	88	78	88	92	92	85	86	91	90
S04779-15	68	47	80	72	54	30	28	27	77	68	77	94	86	81	82	81	78	70	74	77	74	74	71	73	88	33	36	72	97	85	76	32	32	75	71	67	77	88	78	89	88	78	88	92	92	85	86	91	90
S04780-15	69	48	81	73	55	31	29	28	78	69	78	95	87	82	83	82	79	71	75	78	75	75	72	74	89	34	37	73	98	86	77	33	33	76	72	68	78	89	79	90	89	79	89	93	93	86	87	92	91
S04781-15	68	47	80	72	54	30	28	27	77	68	77	94	86	81	82	81	78	70	74	77	74	74	71	73	88	33	36	72	97	85	76	32	32	75	71	67	77	88	78	89	88	78	88	92	92	85	86	91	90
S04783-15	68	47	80	72	54	30	28	27	77	68	77	94	86	81	82	81	78	70	74	77	74	74	71	73	88	33	36	72	97	85	76	32	32	75	71	67	77	88	78	89	88	78	88	92	92	85	86	91	90
S04784-15	68	47	80	72	54	30	28	27	77	68	77	94	86	81	82	81	78	70	74	77	74	74	71	73	88	33	36	72	97	85	76	32	32	75	71	67	77	88	78	89	88	78	88	92	92	85	86	91	90
S04785-15	69	48	81	73	55	31	29	28	78	69	78	95	87	82	83	82	79	71	75	78	75	75	72	74	89	34	37	73	98	86	77	33	33	76	72	68	78	89	79	90	89	79	89	93	93	86	87	92	91
S04786-15	69	48	81	73	55	31	29	28	78	69	78	95	87	82	83	82	79	71	75	78	75	75	72	74	89	34	37	73	98	86	77	33	33	76	72	68	78	89	79	90	89	79	89	93	93	86	87	92	91
S04787-15	68	47	80	72	54	30	28	27	77	68	77	94	86	81	82	81	78	70	74	77	74	74	71	73	88	33	36	72	97	85	76	32	32	75	71	67	77	88	78	89	88	78	88	92	92	85	86	91	90
S04788-15	68	47	80	72	54	30	28	27	77	68	77	94	86	81	82	81	78	70	74	77	74	74	71	73	88	33	36	72	97	85	76	32	32	75	71	67	77	88	78	89	88	78	88	92	92	85	86	91	90
S04789-15	70	49	82	74	56	32	30	29	79	70	79	96	88	83	84	83	80	72	76	79	76	76	73	75	90	35	38	74	99	87	78	34	34	77	73	69	79	90	80	91	90	80	90	94	94	87	88	93	92
S04790-15	69	48	81	73	55	31	29	28	78	69	78	95	87	82	83	82	79	71	75	78	75	75	72	74	89	34	37	73	98	86	77	33	33	76	72	68	78	89	79	90	89	79	89	93	93	86	87	92	91
S04791-15	68	47	80	72	54	30	28	27	77	68	77	94	86	81	82	81	78	70	74	77	74	74	71	73	88	33	36	72	97	85	76	32	32	75	71	67	77	88	78	89	88	78	88	92	92	85	86	91	90
S04928-15	88	39	100	82	44	54	52	51	97	88	97	114	106	101	102	101	98	90	94	97	94	94	91	93	108	57	60	92	117	105	96	56	56	67	93	57	97	98	98	109	108	98	98	102	102	95	96	101	100
S04934-14	100	69	112	94	76	66	64	63	109	100	109	126	118	113	114	113	110	102	106	109	106	106	103	105	120	69	72	104	129	117	108	68	68	97	105	89	109	92	110	121	120	110	92	96	96	89	90	95	94
S05061-10	89	64	101	89	71	55	53	52	98	89	98	115	107	102	103	102	99	91	95	98	95	95	92	94	109	58	61	93	118	106	97	57	57	92	94	84	98	105	99	110	109	99	105	109	109	102	103	108	107
S05072-14	100	69	112	94	76	66	64	63	109	100	109	126	118	113	114	113	110	102	106	109	106	106	103	105	120	69	72	104	129	117	108	68	68	97	105	89	109	92	110	121	120	110	92	96	96	89	90	95	94
S05082-15	94	63	106	88	70	60	58	57	103	94	103	120	112	107	108	107	104	96	100	103	100	100	97	99	114	63	66	98	123	111	102	62	62	91	99	83	103	92	104	115	114	104	92	96	96	89	90	95	94
S05085-15	94	63	106	88	70	60	58	57	103	94	103	120	112	107	108	107	104	96	100	103	100	100	97	99	114	63	66	98	123	111	102	62	62	91	99	83	103	92	104	115	114	104	92	96	96	89	90	95	94
S05105-13	90	59	102	84	66	56	54	53	99	90	99	116	108	103	104	103	100	92	96	99	96	96	93	95	110	59	62	94	119	107	98	58	58	87	95	79	99	86	100	111	110	100	86	90	90	83	84	89	88
S05159-14	100	69	112	94	76	66	64	63	109	100	109	126	118	113	114	113	110	102	106	109	106	106	103	105	120	69	72	104	129	117	108	68	68	97	105	89	109	92	110	121	120	110	92	96	96	89	90	95	94
S05254-13	56	35	68	60	42	22	20	19	65	56	65	82	74	69	70	69	66	58	62	65	62	62	59	61	76	25	28	60	85	73	64	24	24	63	61	55	65	76	66	77	76	66	76	80	80	73	74	79	78
S05349-14	101	70	113	95	77	67	65	64	110	101	110	127	119	114	115	114	111	103	107	110	107	107	104	106	121	70	73	105	130	118	109	69	69	98	106	90	110	93	111	122	121	111	93	97	97	90	91	96	95
S05352-14	100	69	112	94	76	66	64	63	109	100	109	126	118	113	114	113	110	102	106	109	106	106	103	105	120	69	72	104	129	117	108	68	68	97	105	89	109	92	110	121	120	110	92	96	96	89	90	95	94
S05353-14	101	70	113	95	77	67	65	64	110	101	110	127	119	114	115	114	111	103	107	110	107	107	104	106	121	70	73	105	130	118	109	69	69	98	106	90	110	93	111	122	121	111	93	97	97	90	91	96	95
S05358-14	102	71	114	96	78	68	66	65	111	102	111	128	120	115	116	115	112	104	108	111	108	108	105	107	122	71	74	106	131	119	110	70	70	99	107	91	111	94	112	123	122	112	94	98	98	91	92	97	96
S05359-14	100	69	112	94	76	66	64	63	109	100	109	126	118	113	114	113	110	102	106	109	106	106	103	105	120	69	72	104	129	117	108	68	68	97	105	89	109	92	110	121	120	110	92	96	96	89	90	95	94
S05360-14	100	69	112	94	76	66	64	63	109	100	109	126	118	113	114	113	110	102	106	109	106	106	103	105	120	69	72	104	129	117	108	68	68	97	105	89	109	92	110	121	120	110	92	96	96	89	90	95	94
S05362-14	100	69	112	94	76	66	64	63	109	100	109	126	118	113	114	113	110	102	106	109	106	106	103	105	120	69	72	104	129	117	108	68	68	97	105	89	109	92	110	121	120	110	92	96	96	89	90	95	94
S05364-14	101	70	113	95	77	67	65	64	110	101	110	127	119	114	115	114	111	103	107	110	107	107	104	106	121	70	73	105	130	118	109	69	69	98	106	90	110	93	111	122	121	111	93	97	97	90	91	96	95
S05390-15	123	74	135	117	79	89	87	86	132	123	132	149	141	136	137	136	133	125	129	132	129	129	126	128	143	92	95	127	152	140	131	91	91	102	128	92	132	133	133	144	143	133	133	137	137	130	131	136	135
S05525-12	106	85	42	110	92	72	70	69	39	106	41	58	30	43	44	45	40	34	38	21	38	38	35	17	52	75	78	36	61	49	20	74	74	113	109	105	41	126	42	53	52	42	126	130	130	123	124	129	128
S05769-15	113	64	125	107	71	79	77	76	122	113	122	139	131	126	127	126	123	115	119	122	119	119	116	118	133	82	85	117	142	130	121	81	81	36	118	84	122	123	123	134	133	123	123	127	127	120	121	126	125
S05803-12	79	54	91	79	61	45	43	42	88	79	88	105	97	92	93	92	89	81	85	88	85	85	82	84	99	48	51	83	108	96	87	47	47	82	84	74	88	95	89	100	99	89	95	99	99	92	93	98	97
S05909-12	101	52	113	95	59	67	65	64	110	101	110	127	119	114	115	114	111	103	107	110	107	107	104	106	121	70	73	105	130	118	109	69	69	24	106	72	110	111	111	122	121	111	111	115	115	108	109	114	113
S06018-15	112	63	124	106	70	78	76	75	121	112	121	138	130	125	126	125	122	114	118	121	118	118	115	117	132	81	84	116	141	129	120	80	80	35	117	83	121	122	122	133	132	122	122	126	126	119	120	125	124
S06193-08	76	45	88	70	52	42	40	39	85	76	85	102	94	89	90	89	86	78	82	85	82	82	79	81	96	45	48	80	105	93	84	44	44	73	81	65	85	72	86	97	96	86	72	76	76	69	70	75	74
S06367-19	73	52	85	77	59	39	37	36	82	73	82	99	91	86	87	86	83	75	79	82	79	79	76	78	93	42	45	77	102	90	81	41	41	80	78	72	82	93	83	94	93	83	93	97	97	90	91	96	95
SRR1212330	120	71	132	114	76	86	84	83	129	120	129	146	138	133	134	133	130	122	126	129	126	126	123	125	140	89	92	124	149	137	128	88	88	99	125	89	129	130	130	141	140	130	130	134	134	127	128	133	132
SRR1614288	100	69	112	94	76	66	64	63	109	100	109	126	118	113	114	113	110	102	106	109	106	106	103	105	120	69	72	104	129	117	108	68	68	97	105	89	109	94	110	121	120	110	94	98	98	91	92	97	96
SRR1805681	79	48	91	73	55	45	43	42	88	79	88	105	97	92	93	92	89	81	85	88	85	85	82	84	99	48	51	83	108	96	87	47	47	76	84	68	88	75	89	100	99	89	75	79	79	72	73	78	77
SRR2353201	29	84	117	109	91	71	69	68	114	17	114	131	123	118	119	118	115	107	111	114	111	111	108	110	125	74	77	109	134	122	113	73	73	112	110	104	114	125	115	126	125	115	125	129	129	122	123	128	127
SRR2407791	3	84	117	109	91	71	69	68	114	29	114	131	123	118	119	118	115	107	111	114	111	111	108	110	125	74	77	109	134	122	113	73	73	112	110	104	114	125	115	126	125	115	125	129	129	122	123	128	127
SRR2485278	17	76	109	101	83	63	61	60	106	21	106	123	115	110	111	110	107	99	103	106	103	103	100	102	117	66	69	101	126	114	105	65	65	104	102	96	106	117	107	118	117	107	117	121	121	114	115	120	119
SRR2485281	16	75	108	100	82	62	60	59	105	20	105	122	114	109	110	109	106	98	102	105	102	102	99	101	116	65	68	100	125	113	104	64	64	103	101	95	105	116	106	117	116	106	116	120	120	113	114	119	118
SRR2485282	18	77	110	102	84	64	62	61	107	22	107	124	116	111	112	111	108	100	104	107	104	104	101	103	118	67	70	102	127	115	106	66	66	105	103	97	107	118	108	119	118	108	118	122	122	115	116	121	120
SRR2485284	16	75	108	100	82	62	60	59	105	20	105	122	114	109	110	109	106	98	102	105	102	102	99	101	116	65	68	100	125	113	104	64	64	103	101	95	105	116	106	117	116	106	116	120	120	113	114	119	118
SRR2485286	27	84	117	109	91	71	69	68	114	29	114	131	123	118	119	118	115	107	111	114	111	111	108	110	125	74	77	109	134	122	113	73	73	112	110	104	114	125	115	126	125	115	125	129	129	122	123	128	127
SRR2485287	16	75	108	100	82	62	60	59	105	20	105	122	114	109	110	109	106	98	102	105	102	102	99	101	116	65	68	100	125	113	104	64	64	103	101	95	105	116	106	117	116	106	116	120	120	113	114	119	118
SRR2485288	17	76	109	101	83	63	61	60	106	21	106	123	115	110	111	110	107	99	103	106	103	103	100	102	117	66	69	101	126	114	105	65	65	104	102	96	106	117	107	118	117	107	117	121	121	114	115	120	119
SRR2587646	4	85	118	110	92	72	70	69	115	30	115	132	124	119	120	119	116	108	112	115	112	112	109	111	126	75	78	110	135	123	114	74	74	113	111	105	115	126	116	127	126	116	126	130	130	123	124	129	128
SRR2939561	3	84	117	109	91	71	69	68	114	29	114	131	123	118	119	118	115	107	111	114	111	111	108	110	125	74	77	109	134	122	113	73	73	112	110	104	114	125	115	126	125	115	125	129	129	122	123	128	127
SRR2939562	4	85	118	110	92	72	70	69	115	30	115	132	124	119	120	119	116	108	112	115	112	112	109	111	126	75	78	110	135	123	114	74	74	113	111	105	115	126	116	127	126	116	126	130	130	123	124	129	128
SRR2939570	2	83	116	108	90	70	68	67	113	28	113	130	122	117	118	117	114	106	110	113	110	110	107	109	124	73	76	108	133	121	112	72	72	111	109	103	113	124	114	125	124	114	124	128	128	121	122	127	126
SRR3129297	5	86	119	111	93	73	71	70	116	31	116	133	125	120	121	120	117	109	113	116	113	113	110	112	127	76	79	111	136	124	115	75	75	114	112	106	116	127	117	128	127	117	127	131	131	124	125	130	129
SRR3178069	20	79	112	104	86	66	64	63	109	24	109	126	118	113	114	113	110	102	106	109	106	106	103	105	120	69	72	104	129	117	108	68	68	107	105	99	109	120	110	121	120	110	120	124	124	117	118	123	122
SRR3178070	21	80	113	105	87	67	65	64	110	25	110	127	119	114	115	114	111	103	107	110	107	107	104	106	121	70	73	105	130	118	109	69	69	108	106	100	110	121	111	122	121	111	121	125	125	118	119	124	123
SRR3178071	19	78	111	103	85	65	63	62	108	23	108	125	117	112	113	112	109	101	105	108	105	105	102	104	119	68	71	103	128	116	107	67	67	106	104	98	108	119	109	120	119	109	119	123	123	116	117	122	121
SRR3184311	4	85	118	110	92	72	70	69	115	30	115	132	124	119	120	119	116	108	112	115	112	112	109	111	126	75	78	110	135	123	114	74	74	113	111	105	115	126	116	127	126	116	126	130	130	123	124	129	128
SRR3185043	27	86	119	111	93	73	71	70	116	31	116	133	125	120	121	120	117	109	113	116	113	113	110	112	127	76	79	111	136	124	115	75	75	114	112	106	116	127	117	128	127	117	127	131	131	124	125	130	129
SRR4019587	31	86	119	111	93	73	71	70	116	19	116	133	125	120	121	120	117	109	113	116	113	113	110	112	127	76	79	111	136	124	115	75	75	114	112	106	116	127	117	128	127	117	127	131	131	124	125	130	129
SRR4019588	30	85	118	110	92	72	70	69	115	18	115	132	124	119	120	119	116	108	112	115	112	112	109	111	126	75	78	110	135	123	114	74	74	113	111	105	115	126	116	127	126	116	126	130	130	123	124	129	128
SRR4019589	19	78	111	103	85	65	63	62	108	23	108	125	117	112	113	112	109	101	105	108	105	105	102	104	119	68	71	103	128	116	107	67	67	106	104	98	108	119	109	120	119	109	119	123	123	116	117	122	121
SRR4019590	23	82	115	107	89	69	67	66	112	27	112	129	121	116	117	116	113	105	109	112	109	109	106	108	123	72	75	107	132	120	111	71	71	110	108	102	112	121	113	124	123	113	121	125	125	118	119	124	123
SRR4019591	6	87	120	112	94	74	72	71	117	32	117	134	126	121	122	121	118	110	114	117	114	114	111	113	128	77	80	112	137	125	116	76	76	115	113	107	117	128	118	129	128	118	128	132	132	125	126	131	130
SRR4019592	18	77	110	102	84	64	62	61	107	22	107	124	116	111	112	111	108	100	104	107	104	104	101	103	118	67	70	102	127	115	106	66	66	105	103	97	107	118	108	119	118	108	118	122	122	115	116	121	120
SRR4019593	15	74	107	99	81	61	59	58	104	19	104	121	113	108	109	108	105	97	101	104	101	101	98	100	115	64	67	99	124	112	103	63	63	102	100	94	104	115	105	116	115	105	115	119	119	112	113	118	117
SRR4019594	24	81	114	106	88	68	66	65	111	26	111	128	120	115	116	115	112	104	108	111	108	108	105	107	122	71	74	106	131	119	110	70	70	109	107	101	111	122	112	123	122	112	122	126	126	119	120	125	124
SRR4019595	21	80	113	105	87	67	65	64	110	25	110	127	119	114	115	114	111	103	107	110	107	107	104	106	121	70	73	105	130	118	109	69	69	108	106	100	110	121	111	122	121	111	121	125	125	118	119	124	123
SRR4019600	22	79	112	104	86	66	64	63	109	24	109	126	118	113	114	113	110	102	106	109	106	106	103	105	120	69	72	104	129	117	108	68	68	107	105	99	109	120	110	121	120	110	120	124	124	117	118	123	122
SRR4019601	21	80	113	105	87	67	65	64	110	25	110	127	119	114	115	114	111	103	107	110	107	107	104	106	121	70	73	105	130	118	109	69	69	108	106	100	110	121	111	122	121	111	121	125	125	118	119	124	123
SRR4019602	33	90	123	115	97	77	75	74	120	35	120	137	129	124	125	124	121	113	117	120	117	117	114	116	131	80	83	115	140	128	119	79	79	118	116	110	120	131	121	132	131	121	131	135	135	128	129	134	133
SRR4019603	27	84	117	109	91	71	69	68	114	29	114	131	123	118	119	118	115	107	111	114	111	111	108	110	125	74	77	109	134	122	113	73	73	112	110	104	114	125	115	126	125	115	125	129	129	122	123	128	127
SRR4025935	21	80	113	105	87	67	65	64	110	25	110	127	119	114	115	114	111	103	107	110	107	107	104	106	121	70	73	105	130	118	109	69	69	108	106	100	110	121	111	122	121	111	121	125	125	118	119	124	123
SRR4025936	16	75	108	100	82	62	60	59	105	20	105	122	114	109	110	109	106	98	102	105	102	102	99	101	116	65	68	100	125	113	104	64	64	103	101	95	105	116	106	117	116	106	116	120	120	113	114	119	118
SRR4025938	21	80	113	105	87	67	65	64	110	25	110	127	119	114	115	114	111	103	107	110	107	107	104	106	121	70	73	105	130	118	109	69	69	108	106	100	110	121	111	122	121	111	121	125	125	118	119	124	123
SRR5155620	86	55	98	80	62	52	50	49	95	86	95	112	104	99	100	99	96	88	92	95	92	92	89	91	106	55	58	90	115	103	94	54	54	83	91	75	95	80	96	107	106	96	80	84	84	77	78	83	82
SRR5173520	90	59	102	84	66	56	54	53	99	90	99	116	108	103	104	103	100	92	96	99	96	96	93	95	110	59	62	94	119	107	98	58	58	87	95	79	99	86	100	111	110	100	86	90	90	83	84	89	88
SRR5173678	68	37	80	62	44	34	32	31	77	68	77	94	86	81	82	81	78	70	74	77	74	74	71	73	88	37	40	72	97	85	76	36	36	65	73	57	77	64	78	89	88	78	64	68	68	61	62	67	66
SRR5804744	75	44	87	69	51	41	39	38	84	75	84	101	93	88	89	88	85	77	81	84	81	81	78	80	95	44	47	79	104	92	83	43	43	72	80	64	84	71	85	96	95	85	71	75	75	68	69	74	73
SRR6519508	105	74	117	99	81	71	69	68	114	105	114	131	123	118	119	118	115	107	111	114	111	111	108	110	125	74	77	109	134	122	113	73	73	102	110	94	114	101	115	126	125	115	101	105	105	98	99	104	103
SRR6545188	109	78	121	103	85	75	73	72	118	109	118	135	127	122	123	122	119	111	115	118	115	115	112	114	129	78	81	113	138	126	117	77	77	106	114	98	118	105	119	130	129	119	105	109	109	102	103	108	107
SRR6627701_	111	80	123	105	87	77	75	74	120	111	120	137	129	124	125	124	121	113	117	120	117	117	114	116	131	80	83	115	140	128	119	79	79	108	116	100	120	107	121	132	131	121	107	111	111	104	105	110	109
SRR6627706	104	73	116	98	80	70	68	67	113	104	113	130	122	117	118	117	114	106	110	113	110	110	107	109	124	73	76	108	133	121	112	72	72	101	109	93	113	100	114	125	124	114	100	104	104	97	98	103	102
SRR6627732	91	60	103	85	67	57	55	54	100	91	100	117	109	104	105	104	101	93	97	100	97	97	94	96	111	60	63	95	120	108	99	59	59	88	96	80	100	85	101	112	111	101	85	89	89	82	83	88	87
SRR6635766	91	60	103	85	67	57	55	54	100	91	100	117	109	104	105	104	101	93	97	100	97	97	94	96	111	60	63	95	120	108	99	59	59	88	96	80	100	87	101	112	111	101	87	91	91	84	85	90	89
SRR6881650	72	41	84	66	48	38	36	35	81	72	81	98	90	85	86	85	82	74	78	81	78	78	75	77	92	41	44	76	101	89	80	40	40	69	77	61	81	68	82	93	92	82	68	72	72	65	66	71	70
SRR6881652	95	64	107	89	71	61	59	58	104	95	104	121	113	108	109	108	105	97	101	104	101	101	98	100	115	64	67	99	124	112	103	63	63	92	100	84	104	89	105	116	115	105	89	93	93	86	87	92	91
SRR6881656	96	65	108	90	72	62	60	59	105	96	105	122	114	109	110	109	106	98	102	105	102	102	99	101	116	65	68	100	125	113	104	64	64	93	101	85	105	92	106	117	116	106	92	96	96	89	90	95	94
SRR6881657	101	76	113	101	83	67	65	64	110	101	110	127	119	114	115	114	111	103	107	110	107	107	104	106	121	70	73	105	130	118	109	69	69	104	106	96	110	117	111	122	121	111	117	121	121	114	115	120	119
SRR6881658	85	54	97	79	61	51	49	48	94	85	94	111	103	98	99	98	95	87	91	94	91	91	88	90	105	54	57	89	114	102	93	53	53	82	90	74	94	81	95	106	105	95	81	85	85	78	79	84	83
SRR6881659	95	64	107	89	71	61	59	58	104	95	104	121	113	108	109	108	105	97	101	104	101	101	98	100	115	64	67	99	124	112	103	63	63	92	100	84	104	91	105	116	115	105	91	95	95	88	89	94	93
SRR6881660	96	65	108	90	72	62	60	59	105	96	105	122	114	109	110	109	106	98	102	105	102	102	99	101	116	65	68	100	125	113	104	64	64	93	101	85	105	90	106	117	116	106	90	94	94	87	88	93	92
SRR6881662	95	64	107	89	71	61	59	58	104	95	104	121	113	108	109	108	105	97	101	104	101	101	98	100	115	64	67	99	124	112	103	63	63	92	100	84	104	89	105	116	115	105	89	93	93	86	87	92	91
SRR6881664	94	63	106	88	70	60	58	57	103	94	103	120	112	107	108	107	104	96	100	103	100	100	97	99	114	63	66	98	123	111	102	62	62	91	99	83	103	90	104	115	114	104	90	94	94	87	88	93	92
SRR6927217	87	56	99	81	63	53	51	50	96	87	96	113	105	100	101	100	97	89	93	96	93	93	90	92	107	56	59	91	116	104	95	55	55	84	92	76	96	83	97	108	107	97	83	87	87	80	81	86	85
SRR6927270	95	64	107	89	71	61	59	58	104	95	104	121	113	108	109	108	105	97	101	104	101	101	98	100	115	64	67	99	124	112	103	63	63	92	100	84	104	91	105	116	115	105	91	95	95	88	89	94	93
SRR6927279	96	65	108	90	72	62	60	59	105	96	105	122	114	109	110	109	106	98	102	105	102	102	99	101	116	65	68	100	125	113	104	64	64	93	101	85	105	90	106	117	116	106	90	94	94	87	88	93	92
SRR6927294	102	53	114	96	60	68	66	65	111	102	111	128	120	115	116	115	112	104	108	111	108	108	105	107	122	71	74	106	131	119	110	70	70	25	107	73	111	112	112	123	122	112	112	116	116	109	110	115	114
SRR6927295	95	64	107	89	71	61	59	58	104	95	104	121	113	108	109	108	105	97	101	104	101	101	98	100	115	64	67	99	124	112	103	63	63	92	100	84	104	91	105	116	115	105	91	95	95	88	89	94	93
SRR6927296	102	53	114	96	60	68	66	65	111	102	111	128	120	115	116	115	112	104	108	111	108	108	105	107	122	71	74	106	131	119	110	70	70	25	107	73	111	112	112	123	122	112	112	116	116	109	110	115	114
SRR6927730	113	64	125	107	71	79	77	76	122	113	122	139	131	126	127	126	123	115	119	122	119	119	116	118	133	82	85	117	142	130	121	81	81	58	118	84	122	123	123	134	133	123	123	127	127	120	121	126	125
SRR7128413	104	73	116	98	80	70	68	67	113	104	113	130	122	117	118	117	114	106	110	113	110	110	107	109	124	73	76	108	133	121	112	72	72	101	109	93	113	98	114	125	124	114	98	102	102	95	96	101	100
SRR7130337	104	73	116	98	80	70	68	67	113	104	113	130	122	117	118	117	114	106	110	113	110	110	107	109	124	73	76	108	133	121	112	72	72	101	109	93	113	98	114	125	124	114	98	102	102	95	96	101	100
SRR7130356	80	55	92	80	62	46	44	43	89	80	89	106	98	93	94	93	90	82	86	89	86	86	83	85	100	49	52	84	109	97	88	48	48	83	85	75	89	96	90	101	100	90	96	100	100	93	94	99	98
SRR7130365	81	50	93	75	57	47	45	44	90	81	90	107	99	94	95	94	91	83	87	90	87	87	84	86	101	50	53	85	110	98	89	49	49	78	86	70	90	77	91	102	101	91	77	81	81	74	75	80	79
SRR7130366	80	49	92	74	56	46	44	43	89	80	89	106	98	93	94	93	90	82	86	89	86	86	83	85	100	49	52	84	109	97	88	48	48	77	85	69	89	76	90	101	100	90	76	80	80	73	74	79	78
SRR7130523	98	67	110	92	74	64	62	61	107	98	107	124	116	111	112	111	108	100	104	107	104	104	101	103	118	67	70	102	127	115	106	66	66	95	103	87	107	94	108	119	118	108	94	98	98	91	92	97	96
SRR7130546	80	55	92	80	62	46	44	43	89	80	89	106	98	93	94	93	90	82	86	89	86	86	83	85	100	49	52	84	109	97	88	48	48	83	85	75	89	96	90	101	100	90	96	100	100	93	94	99	98
[truncated: 367 more columns]

## Sheet: Table S3
Isolate ID	SNP Address
ERR3181857	1.1.1.127.143.143.144
ERR3263937	1.1.103.111.126.126.127
L03025-16	1.1.103.111.126.126.127
S04076-16	1.1.103.111.126.126.127
ERR2200355	1.1.103.111.126.126.179
S02225-16	1.1.103.111.126.126.268
L00705-17	1.1.103.111.126.126.333
L00706-17	1.1.103.111.126.126.333
L00701-17	1.1.103.111.126.126.360
L00702-17	1.1.103.111.126.126.360
ERR2210562	1.1.107.115.130.130.131
ERR2210564	1.1.107.115.130.130.131
ERR2210566	1.1.107.115.130.130.131
ERR2210573	1.1.107.115.130.130.131
ERR2210578	1.1.107.115.130.130.131
ERR2210571	1.1.107.115.130.130.140
ERR2210568	1.1.107.115.130.130.142
ERR2210572	1.1.107.115.130.130.197
ERR2210570	1.1.107.115.130.130.214
SRR6927294	1.1.107.119.135.135.136
SRR6927296	1.1.107.119.135.135.146
ERR2200363	1.1.107.193.227.227.228
ERR3181855	1.1.107.212.247.247.248
S05769-15	1.1.107.220.256.257.260
S06018-15	1.1.107.220.294.298.312
S00551-16	1.1.107.220.294.298.367
S01668-16	1.1.107.220.294.298.367
S01158-15	1.1.107.225.261.264.271
S01159-15	1.1.107.225.261.264.271
S01160-15	1.1.107.225.261.264.271
S01163-15	1.1.107.225.261.264.271
S01164-15	1.1.107.225.261.264.271
S01165-15	1.1.107.225.261.264.316
S01161-15	1.1.107.225.261.264.319
S01162-15	1.1.107.225.261.264.362
S01703-15	1.1.107.225.261.264.366
S02394-12	1.1.107.228.264.268.275
L00520-12	1.1.107.228.264.268.341
S01159-12	1.1.107.228.264.268.377
L01397-17	1.1.107.276.323.327.347
L01398-17	1.1.107.276.323.327.347
S05909-12	1.1.107.294.343.348.374
ERR3263812	1.1.131.140.160.160.161
SRR6881657	1.1.135.144.168.168.169
S04686-11	1.1.14.14.14.14.15
L00413-15	1.1.14.222.258.259.262
L00705-15	1.1.14.36.36.36.37
ERR1759114	1.1.14.57.58.58.59
ERR2200352	1.1.14.69.237.237.238
ERR2200348	1.1.14.69.73.73.74
ERR2200359	1.1.14.94.104.104.105
ERR2200353	1.1.148.159.185.185.186
ERR2200357	1.1.164.176.205.205.206
SRR7130356	1.1.171.183.214.214.215
SRR7130546	1.1.171.183.214.214.215
ERR2200364	1.1.198.213.248.248.249
S03727-17	1.1.198.292.341.345.371
L0SCOT2	1.1.2.2.105.105.106
ERR1014119	1.1.2.2.109.109.110
SRR4019594	1.1.2.2.110.110.111
SRR3185043	1.1.2.2.132.132.133
SRR2485287	1.1.2.2.167.167.168
SRR3178071	1.1.2.2.172.172.173
SRR4019603	1.1.2.2.177.177.178
SRR4025938	1.1.2.2.189.189.190
SRR2485286	1.1.2.2.199.199.200
L01581-19	1.1.2.2.2.2.2
L01580-19	1.1.2.2.2.2.3
SRR4019587	1.1.2.2.222.222.223
SRR4019600	1.1.2.2.225.225.226
SRR2939561	1.1.2.2.53.53.103
SRR3184311	1.1.2.2.53.53.157
SRR2587646	1.1.2.2.53.53.202
SRR2939562	1.1.2.2.53.53.213
36-9-8101378	1.1.2.2.53.53.234
SRR4019591	1.1.2.2.53.53.54
SRR2407791	1.1.2.2.53.53.62
SRR3129297	1.1.2.2.53.53.83
SRR4019595	1.1.2.2.64.64.65
SRR4019588	1.1.2.2.65.65.121
SRR2353201	1.1.2.2.65.65.66
SRR2485282	1.1.2.2.83.108.109
SRR4019592	1.1.2.2.83.144.145
SRR2485278	1.1.2.2.83.149.150
SRR3178069	1.1.2.2.83.151.152
SRR4019589	1.1.2.2.83.162.163
SRR2485281	1.1.2.2.83.165.166
SRR4025936	1.1.2.2.83.166.167
SRR2485288	1.1.2.2.83.210.211
SRR2485284	1.1.2.2.83.223.224
SRR3178070	1.1.2.2.83.83.84
SRR4019601	1.1.2.2.83.89.90
SRR4025935	1.1.2.2.83.90.91
SRR4019590	1.1.2.2.99.99.100
SRR4019602	1.1.2.52.52.52.53
ERR3264078	1.1.203.218.253.253.254
L00460-17	1.1.204.219.255.256.259
L00458-17	1.1.204.219.255.256.289
S02277-19	1.1.205.226.262.265.272
L01013-17	1.1.206.227.263.267.274
L01014-17	1.1.206.227.263.267.350
L01267-11	1.1.206.235.274.278.288
L01259-11	1.1.206.235.274.331.353
L03821-15	1.1.206.241.280.284.295
S05390-15	1.1.206.241.280.284.335
S02963-13	1.1.206.298.348.353.379
S02682-17	1.1.209.232.271.275.284
S02412-17	1.1.209.232.271.275.310
S04928-15	1.1.209.232.271.275.310
S04161-15	1.1.209.232.271.275.330
L00668-17	1.1.209.232.271.275.358
S00223-17	1.1.209.232.271.275.365
S01165-17	1.1.209.232.271.275.373
L01401-13	1.1.209.232.271.275.376
L01527-16	1.1.211.234.273.277.287
L01528-16	1.1.211.234.273.277.287
L01507-16	1.1.211.238.277.281.291
L01505-16	1.1.211.238.277.323.343
L01514-15	1.1.214.237.276.280.290
S04765-15	1.1.217.240.279.283.293
S00633-15	1.1.221.247.286.290.303
S01312-19	1.1.221.247.315.319.339
L00743-14	1.1.222.250.290.294.308
S04245-11	1.1.227.264.308.312.329
S05061-10	1.1.227.264.308.312.329
L00977-17	1.1.229.266.311.315.332
S04170-18	1.1.249.299.349.354.380
S03958-18	1.1.249.299.349.354.391
L00236-17	1.1.250.302.354.359.387
ERR3181868	1.1.3.131.148.148.149
ERR3181870	1.1.3.131.148.148.192
ERR2200362	1.1.3.150.175.175.176
ERR3263890	1.1.3.170.197.197.198
S05803-12	1.1.3.221.257.258.261
L00361-17	1.1.3.223.259.261.267
L00985-17	1.1.3.223.259.261.267
L00505-17	1.1.3.231.270.274.283
L00420-17	1.1.3.282.330.334.356
L00844-17	1.1.3.3.3.266.273
L00981-13	1.1.3.3.3.3.14
L00503-14	1.1.3.3.3.3.20
L02065-13	1.1.3.3.3.3.20
S05254-13	1.1.3.3.3.3.21
L00974-13	1.1.3.3.3.3.23
S00997-17	1.1.3.3.3.3.264
L00177-17	1.1.3.3.3.3.265
L00178-17	1.1.3.3.3.3.265
L00430-17	1.1.3.3.3.3.265
L02979-16	1.1.3.3.3.3.265
L02989-16	1.1.3.3.3.3.265
L02260-16	1.1.3.3.3.3.285
L00971-13	1.1.3.3.3.3.31
L00504-14	1.1.3.3.3.3.318
S00197-17	1.1.3.3.3.3.325
L00843-17	1.1.3.3.3.3.337
L02990-16	1.1.3.3.3.3.369
S04446-15	1.1.3.3.3.3.384
L00982-13	1.1.3.3.3.3.4
S00198-17	1.1.3.3.3.3.44
L01566-13	1.1.3.3.3.3.46
L01553-13	1.1.3.3.3.3.9
L00656-17	1.1.3.3.3.42.348
L00692-17	1.1.3.3.3.42.351
L01655-17	1.1.3.3.3.42.43
S00581-17	1.1.3.3.3.42.43
S01152-17	1.1.3.3.3.42.43
S00501-17	1.1.3.3.3.42.45
L01053-17	1.1.3.32.32.260.263
L02735-16	1.1.3.32.32.262.269
L01371-15	1.1.3.32.32.32.33
L01370-15	1.1.3.32.32.32.42
L01372-15	1.1.3.32.32.32.42
S04695-15	1.1.3.4.4.4.16
S04690-15	1.1.3.4.4.4.22
S04777-15	1.1.3.4.4.4.24
S04688-15	1.1.3.4.4.4.25
S04698-15	1.1.3.4.4.4.26
S04787-15	1.1.3.4.4.4.26
S00063-16	1.1.3.4.4.4.266
S00066-16	1.1.3.4.4.4.266
S04780-15	1.1.3.4.4.4.27
S00056-16	1.1.3.4.4.4.279
S04411-15	1.1.3.4.4.4.297
S04788-15	1.1.3.4.4.4.30
S00062-16	1.1.3.4.4.4.313
S04696-15	1.1.3.4.4.4.32
S04791-15	1.1.3.4.4.4.35
S00058-16	1.1.3.4.4.4.364
S00057-16	1.1.3.4.4.4.397
S00059-16	1.1.3.4.4.4.5
S00060-16	1.1.3.4.4.4.5
S00061-16	1.1.3.4.4.4.5
S00064-16	1.1.3.4.4.4.5
S00065-16	1.1.3.4.4.4.5
S04691-15	1.1.3.4.4.4.5
S04693-15	1.1.3.4.4.4.5
S04699-15	1.1.3.4.4.4.5
S04700-15	1.1.3.4.4.4.5
S04776-15	1.1.3.4.4.4.5
S04778-15	1.1.3.4.4.4.5
S04779-15	1.1.3.4.4.4.5
S04781-15	1.1.3.4.4.4.5
S04783-15	1.1.3.4.4.4.5
S04784-15	1.1.3.4.4.4.5
S04785-15	1.1.3.4.4.4.5
S04786-15	1.1.3.4.4.4.5
S04789-15	1.1.3.4.4.4.5
S04790-15	1.1.3.4.4.4.8
L01774-14	1.1.3.47.47.47.48
ERR3263642	1.1.3.50.119.119.120
ERR3264091	1.1.3.50.127.127.128
ERR3264092	1.1.3.50.127.173.174
ERR3263826	1.1.3.50.134.134.135
ERR3263793	1.1.3.50.134.134.236
S06367-19	1.1.3.50.134.254.257
ERR3263831	1.1.3.50.50.187.188
ERR3263827	1.1.3.50.50.50.147
ERR3263822	1.1.3.50.50.50.231
ERR3263823	1.1.3.50.50.50.51
ERR3263824	1.1.3.50.50.50.51
ERR3263825	1.1.3.50.50.50.51
ERR3263830	1.1.3.50.50.50.51
ERR3263832	1.1.3.50.50.50.51
ERR3263828	1.1.3.50.50.55.56
ERR3263810	1.1.3.50.97.215.216
ERR3263640	1.1.3.50.97.97.116
ERR3263811	1.1.3.50.97.97.143
ERR3263641	1.1.3.50.97.97.98
ERR3263955	1.1.3.51.51.51.52
ERR3263618	1.1.3.60.62.62.63
ERR3263619	1.1.3.60.62.62.63
ERR3263620	1.1.3.60.62.62.63
ERR1014117	1.1.3.68.72.72.189
ERR1014114	1.1.3.68.72.72.230
ERR1014112	1.1.3.68.72.72.73
ERR1759118	1.1.33.146.170.170.171
ERR1759115	1.1.33.146.170.170.218
L00846-11	1.1.33.33.33.33.34
ERR1014109	1.1.33.64.68.68.69
ERR2200345	1.1.33.70.74.74.75
ERR1014118	1.1.33.70.93.93.94
L01364-17	1.1.38.38.254.255.258
S04934-14	1.1.38.38.265.269.276
S05364-14	1.1.38.38.265.269.304
S05353-14	1.1.38.38.265.269.309
S05159-14	1.1.38.38.265.269.315
S05352-14	1.1.38.38.265.269.315
S05359-14	1.1.38.38.265.269.315
S05360-14	1.1.38.38.265.269.315
S05362-14	1.1.38.38.265.269.315
S05358-14	1.1.38.38.265.269.363
S05072-14	1.1.38.38.265.269.389
S05349-14	1.1.38.38.265.269.393
S00166-10	1.1.38.38.268.272.281
L01473-14	1.1.38.38.269.273.282
L01529-14	1.1.38.38.269.273.282
L01472-14	1.1.38.38.269.273.321
L01536-14	1.1.38.38.269.273.321
L01531-14	1.1.38.38.269.273.340
S03800-10	1.1.38.38.38.38.39
L00235-17	1.1.39.39.39.39.40
L00622-12	1.1.46.46.46.46.47
S00691-09	1.1.48.48.48.48.49
ERR2200367	1.1.49.49.113.113.114
ERR2200376	1.1.49.49.124.124.125
ERR2200375	1.1.49.49.133.133.134
ERR2200378	1.1.49.49.176.176.177
ERR2200372	1.1.49.49.194.194.195
ERR2200380	1.1.49.49.236.236.237
ERR2200387	1.1.49.49.251.251.252
ERR2200373	1.1.49.49.49.49.50
ERR2200384	1.1.49.49.60.60.61
ERR2200377	1.1.49.49.70.174.175
ERR2200383	1.1.49.49.70.245.246
ERR2200374	1.1.49.49.70.70.71
ERR2200388	1.1.49.49.87.125.126
ERR2240087	1.1.49.49.87.87.88
SRR6881658	1.1.52.108.123.123.124
ERR3263960	1.1.52.116.131.131.132
SRR5173678	1.1.52.122.138.138.139
SRR1805681	1.1.52.147.171.171.172
SRR6635766	1.1.52.155.181.181.182
SRR6927217	1.1.52.175.204.204.205
L00316-15	1.1.52.224.260.263.270
L01846-14	1.1.52.224.260.292.305
L01740-14	1.1.52.224.260.307.323
S02979-15	1.1.52.224.260.367.396
S03969-18	1.1.52.252.293.297.311
S05105-13	1.1.52.263.307.311.328
S06193-08	1.1.52.269.314.318.338
L00423-17	1.1.52.291.340.344.370
ERR3263947	1.1.52.53.54.54.155
ERR3263968	1.1.52.53.54.54.185
ERR3263969	1.1.52.53.54.54.185
ERR3263970	1.1.52.53.54.54.55
SRR6881650	1.1.52.58.59.59.60
ERR3263965	1.1.52.71.75.75.76
ERR3263991	1.1.52.78.84.84.118
ERR3263956	1.1.52.78.84.84.209
ERR3263946	1.1.52.78.84.84.85
ERR3263950	1.1.52.78.84.84.85
ERR3263957	1.1.52.78.84.84.85
ERR3263958	1.1.52.78.84.84.85
ERR3263959	1.1.52.78.84.84.85
ERR3263966	1.1.52.78.84.84.85
ERR3263967	1.1.52.78.84.84.85
ERR3263990	1.1.52.78.84.84.85
ERR3263992	1.1.52.78.84.84.85
SRR7130366	1.1.52.87.95.95.207
SRR7130365	1.1.52.87.95.95.96
SRR7130523	1.1.55.56.57.57.58
ERR2586091	1.1.59.189.220.220.221
S00706-14	1.1.59.244.283.287.300
S02287-14	1.1.59.244.283.287.302
ERR2984270	1.1.59.61.63.63.64
ERR2259382	1.1.59.61.78.159.160
ERR2259376	1.1.59.61.78.78.79
ERR2265537	1.1.59.61.78.78.79
ERR2984271	1.1.59.61.78.78.79
ERR2984272	1.1.59.61.78.78.79
ERR2586092	1.1.59.97.111.111.112
ERR2210537	1.1.60.120.136.136.137
ERR2210687	1.1.60.203.238.238.239
ERR2210686	1.1.60.215.250.250.251
L00703-17	1.1.60.254.295.299.314
L00704-17	1.1.60.254.295.299.314
L03008-16	1.1.60.262.306.310.327
ERR2200350	1.1.60.62.66.66.67
ERR2210569	1.1.60.63.67.67.68
ERR2019203	1.1.60.83.91.91.92
SRR7128413	1.1.62.65.69.69.70
SRR7130337	1.1.62.65.69.69.70
ERR2200368	1.1.64.67.112.112.113
ERR2200379	1.1.64.67.153.153.154
ERR2200381	1.1.64.67.153.157.158
ERR2200382	1.1.64.67.153.182.183
ERR2200386	1.1.64.67.155.155.156
ERR2200385	1.1.64.67.155.155.164
ERR2200358	1.1.64.67.155.224.225
ERR2200371	1.1.64.67.183.183.184
ERR2200356	1.1.64.67.71.71.148
ERR2200351	1.1.64.67.71.71.72
ERR2200347	1.1.64.67.88.88.89
ERR3263816	1.1.64.73.180.180.181
L01074-17	1.1.64.73.180.346.372
ERR2200370	1.1.64.73.77.77.180
ERR2240085	1.1.64.73.77.77.229
ERR2240086	1.1.64.73.77.77.255
ERR2200369	1.1.64.73.77.77.78
ERR2200349	1.1.66.72.76.76.162
ERR1759062	1.1.66.72.76.76.253
ERR2200366	1.1.66.72.76.76.77
SRR5173520	1.1.69.75.79.79.80
SRR6927295	1.1.69.75.85.85.86
ERR018011	1.1.71.77.81.81.82
SRR1212330	1.1.78.84.92.92.93
SRR6545188	1.1.79.86.137.137.138
SRR6519508	1.1.79.86.94.94.222
SRR6627706	1.1.79.86.94.94.95
L02859-16	1.1.81.88.318.322.342
ERR2200361	1.1.81.88.96.240.241
ERR2200354	1.1.81.88.96.96.97
ERR1759113	1.1.83.90.98.98.99
ERR2200365	1.1.85.180.209.209.210
ERR3264077	1.1.85.92.101.101.102
ERR1014111	1.1.85.92.107.107.108
ERR3263706	1.1.85.92.219.219.220
ERR3181869	1.1.86.93.103.103.104
L00832-12	1.1.9.9.9.9.10
SRR5155620	1.1.92.100.114.114.115
SRR6881660	1.1.92.113.128.128.129
SRR6927279	1.1.92.113.128.128.141
SRR6881662	1.1.92.113.128.128.245
SRR6881652	1.1.92.113.128.128.256
SRR1614288	1.1.92.113.202.202.203
SRR6627732	1.1.92.178.207.207.208
L00950-17	1.1.92.178.207.207.361
ERR3264079	1.1.96.104.118.118.119
ERR3264076	1.1.96.104.118.118.199
ERR3264075	1.1.96.104.118.118.212
SRR6881664	1.1.99.107.122.122.123
SRR6881659	1.1.99.107.122.122.153
SRR6927270	1.1.99.107.122.164.165
SRR6881656	1.1.99.107.122.243.244
ERR1014110	1.49.54.55.56.56.57
ERR3181918	1.54.149.160.186.186.187
SRR6927730	1.55.160.172.200.200.201
S00915-16	1.56.207.229.266.270.277
S01116-16	1.56.207.229.266.270.277
L00559-14	1.56.207.229.266.270.292
S02299-14	1.56.207.229.266.270.299
L00603-11	1.57.208.230.267.271.278
L00325-11	1.57.208.230.267.271.286
L00268-11	1.57.208.230.267.271.301
L00168-11	1.57.208.230.267.271.326
L00326-11	1.57.208.230.267.271.344
L00170-11	1.57.208.230.324.328.349
S04697-15	1.57.224.258.300.304.320
S05082-15	1.57.224.258.300.304.320
S05085-15	1.57.224.258.300.304.320
S04694-15	1.57.224.258.300.304.354
L00539-14	1.57.224.307.361.366.395
L00511-17	1.65.230.267.312.316.334
S05257-14	2.68.238.279.326.330.352
L01384-14	2.68.238.279.326.330.394
ERR2200346	#N/A
L00171-11	#N/A
L00214-11	#N/A
L00215-11	#N/A
L00267-11	#N/A
S00705-14	#N/A
S00801-14	#N/A
S05525-12	#N/A
SRR2939570	#N/A
SRR4019593	#N/A
SRR5804744	#N/A
SRR6627701	#N/A

## Sheet: Table S4
Isolate ID	hierBAPS Cluster 1	hierBAPS Cluster 1 Colour On Tree	ST	HC0 (indistinguishable)	HC2	HC5	HC10	HC20	HC50	HC100	HC200	HC400	HC900 (ceBG)	HC2000 (Super-lineage)	HC2600	HC2850 (subsp.)
L01401-13	2	green	72917	72917	72917	72917	72917	43	36	36	36	36	36	36	2	2
S04161-15	2	green	228990	228990	72917	72917	72917	43	36	36	36	36	36	36	2	2
S04928-15	2	green	228993	228993	72917	72917	72917	43	36	36	36	36	36	36	2	2
S02682-17	2	green	229439	229439	72917	72917	72917	43	36	36	36	36	36	36	2	2
S00223-17	2	green	229440	229440	229440	72917	72917	43	36	36	36	36	36	36	2	2
S02412-17	2	green	229441	229441	72917	72917	72917	43	36	36	36	36	36	36	2	2
L00668-17	2	green	229442	229442	72917	72917	72917	43	36	36	36	36	36	36	2	2
S01165-17	2	green	229449	229449	72917	72917	72917	43	36	36	36	36	36	36	2	2
SRR3185043	1	red	4324	4324	4324	4324	343	343	36	36	36	36	36	36	2	2
SRR3184311	1	red	4584	4584	4584	4584	343	343	36	36	36	36	36	36	2	2
SRR3178069	1	red	4899	4899	4899	4899	343	343	36	36	36	36	36	36	2	2
SRR3178071	1	red	4901	4901	4901	4901	343	343	36	36	36	36	36	36	2	2
SRR2407791	1	red	9158	9158	4872	4584	343	343	36	36	36	36	36	36	2	2
SRR2939570	1	red	9158	9158	4872	4584	343	343	36	36	36	36	36	36	2	2
SRR2939561	1	red	9161	9161	4872	4584	343	343	36	36	36	36	36	36	2	2
SRR2587646	1	red	11289	11289	5817	4584	343	343	36	36	36	36	36	36	2	2
SRR2485281	1	red	11731	11731	11731	4900	343	343	36	36	36	36	36	36	2	2
SRR2485282	1	red	11732	11732	11732	4900	343	343	36	36	36	36	36	36	2	2
SRR2485284	1	red	11733	11733	11733	4900	343	343	36	36	36	36	36	36	2	2
SRR2485286	1	red	11735	11735	11735	11735	343	343	36	36	36	36	36	36	2	2
SRR2485287	1	red	11736	11736	11734	4900	343	343	36	36	36	36	36	36	2	2
SRR2485288	1	red	11737	11737	11737	11737	343	343	36	36	36	36	36	36	2	2
SRR2353201	1	red	12145	12145	12145	12145	12145	343	36	36	36	36	36	36	2	2
ERR1014119	1	red	41812	41812	41812	41812	41812	343	36	36	36	36	36	36	2	2
SRR4019587	1	red	48575	48575	48575	48575	48575	343	36	36	36	36	36	36	2	2
SRR4019591	1	red	48576	48576	4872	4584	343	343	36	36	36	36	36	36	2	2
SRR4019593	1	red	48577	48577	48577	4900	343	343	36	36	36	36	36	36	2	2
SRR4019595	1	red	48578	48578	48578	48578	343	343	36	36	36	36	36	36	2	2
SRR4019601	1	red	48579	48579	48579	48579	343	343	36	36	36	36	36	36	2	2
SRR4019603	1	red	48581	48581	48581	48581	48581	343	36	36	36	36	36	36	2	2
SRR4019588	1	red	48599	48599	12145	12145	12145	343	36	36	36	36	36	36	2	2
SRR4019589	1	red	48600	48600	48600	4900	343	343	36	36	36	36	36	36	2	2
SRR4019590	1	red	48601	48601	48601	48601	48601	343	36	36	36	36	36	36	2	2
SRR4019592	1	red	48602	48602	48602	4900	343	343	36	36	36	36	36	36	2	2
SRR4019594	1	red	48603	48603	48603	48603	343	343	36	36	36	36	36	36	2	2
SRR4019600	1	red	48608	48608	48608	48608	343	343	36	36	36	36	36	36	2	2
SRR4019602	1	red	48609	48609	48609	48609	48609	343	36	36	36	36	36	36	2	2
SRR4025938	1	red	48632	48632	48632	48632	343	343	36	36	36	36	36	36	2	2
SRR2939562	1	red	96920	96920	96920	4584	343	343	36	36	36	36	36	36	2	2
SRR3129297	1	red	96934	96934	96934	4584	343	343	36	36	36	36	36	36	2	2
36-9-8101378	1	red	104498	104498	4872	4584	343	343	36	36	36	36	36	36	2	2
L0SCOT2	1	red	146350	146350	146350	146350	343	343	36	36	36	36	36	36	2	2
L01580-19	1	red	229473	229473	229473	229473	343	343	36	36	36	36	36	36	2	2
L01581-19	1	red	229474	229474	229473	229473	343	343	36	36	36	36	36	36	2	2
SRR2485278	1	red	230040	11729	11729	4900	343	343	36	36	36	36	36	36	2	2
SRR3178070	1	red	230041	4900	4900	4900	343	343	36	36	36	36	36	36	2	2
SRR4025935	1	red	230042	142526	48629	4900	343	343	36	36	36	36	36	36	2	2
SRR4025936	1	red	230043	48631	48631	48631	343	343	36	36	36	36	36	36	2	2
S01158-15	2	green	52739	52739	52739	52739	422	422	36	36	36	36	36	36	2	2
S01159-15	2	green	52739	52739	52739	52739	422	422	36	36	36	36	36	36	2	2
S01160-15	2	green	52739	52739	52739	52739	422	422	36	36	36	36	36	36	2	2
S01162-15	2	green	52739	52739	52739	52739	422	422	36	36	36	36	36	36	2	2
S01163-15	2	green	52739	52739	52739	52739	422	422	36	36	36	36	36	36	2	2
S01164-15	2	green	52739	52739	52739	52739	422	422	36	36	36	36	36	36	2	2
S01165-15	2	green	52739	52739	52739	52739	422	422	36	36	36	36	36	36	2	2
S05769-15	2	green	52801	52801	52801	52801	52801	422	36	36	36	36	36	36	2	2
S06018-15	2	green	52847	52847	52847	52847	52801	422	36	36	36	36	36	36	2	2
S01161-15	2	green	54670	54670	52739	52739	422	422	36	36	36	36	36	36	2	2
ERR2210573	2	green	93689	93689	93689	93689	93689	422	36	36	36	36	36	36	2	2
ERR2210571	2	green	93789	93789	93689	93689	93689	422	36	36	36	36	36	36	2	2
ERR2210572	2	green	93801	93801	93689	93689	93689	422	36	36	36	36	36	36	2	2
ERR2210568	2	green	95023	95023	93689	93689	93689	422	36	36	36	36	36	36	2	2
ERR2210562	2	green	95030	95030	93689	93689	93689	422	36	36	36	36	36	36	2	2
ERR2210570	2	green	95042	95042	93689	93689	93689	422	36	36	36	36	36	36	2	2
ERR2210566	2	green	95228	95228	93689	93689	93689	422	36	36	36	36	36	36	2	2
ERR2210578	2	green	95229	95229	93689	93689	93689	422	36	36	36	36	36	36	2	2
ERR2210564	2	green	95236	95236	93689	93689	93689	422	36	36	36	36	36	36	2	2
ERR2200363	2	green	99406	99406	99406	99406	99406	422	36	36	36	36	36	36	2	2
SRR6927294	2	green	171529	171529	116372	116372	422	422	36	36	36	36	36	36	2	2
SRR6927296	2	green	171529	171529	116372	116372	422	422	36	36	36	36	36	36	2	2
ERR3181855	2	green	180202	180202	180202	180202	422	422	36	36	36	36	36	36	2	2
S02394-12	2	green	228899	228899	228899	102224	102224	422	36	36	36	36	36	36	2	2
S05909-12	2	green	228900	228900	228900	6801	422	422	36	36	36	36	36	36	2	2
L00520-12	2	green	228902	228902	228899	102224	102224	422	36	36	36	36	36	36	2	2
S01159-12	2	green	228903	228903	228903	102224	102224	422	36	36	36	36	36	36	2	2
S01703-15	2	green	228988	228988	52739	52739	422	422	36	36	36	36	36	36	2	2
S00551-16	2	green	229332	229332	229332	52847	52801	422	36	36	36	36	36	36	2	2
L01397-17	2	green	229432	144728	144728	144728	144728	422	36	36	36	36	36	36	2	2
L01398-17	2	green	229435	229435	144728	144728	144728	422	36	36	36	36	36	36	2	2
S01668-16	2	green	229557	229332	229332	52847	52801	422	36	36	36	36	36	36	2	2
SRR7130356	4	blue	120055	120055	120055	120055	120055	775	36	36	36	36	36	36	2	2
SRR7130546	4	blue	120080	120080	120055	120055	120055	775	36	36	36	36	36	36	2	2
ERR3263826	4	blue	140039	140039	140039	7659	7659	775	36	36	36	36	36	36	2	2
ERR3181870	4	blue	180241	180241	84986	84986	84986	775	36	36	36	36	36	36	2	2
ERR3181868	4	blue	180243	180243	84986	84986	84986	775	36	36	36	36	36	36	2	2
ERR3263619	4	blue	184331	184331	184331	184331	61261	775	36	36	36	36	36	36	2	2
ERR3263620	4	blue	184331	184331	184331	184331	61261	775	36	36	36	36	36	36	2	2
ERR3263618	4	blue	184332	184331	184331	184331	61261	775	36	36	36	36	36	36	2	2
ERR3263641	4	blue	184336	184336	184336	7659	7659	775	36	36	36	36	36	36	2	2
ERR3263642	4	blue	184344	184344	184344	7659	7659	775	36	36	36	36	36	36	2	2
ERR3263640	4	blue	184347	184347	184336	7659	7659	775	36	36	36	36	36	36	2	2
ERR3263793	4	blue	184403	184403	140039	7659	7659	775	36	36	36	36	36	36	2	2
ERR3263811	4	blue	184412	184347	184336	7659	7659	775	36	36	36	36	36	36	2	2
ERR3263810	4	blue	184414	184414	184414	7659	7659	775	36	36	36	36	36	36	2	2
ERR3263822	4	blue	184427	184427	184427	7659	7659	775	36	36	36	36	36	36	2	2
ERR3263823	4	blue	184427	184427	184427	7659	7659	775	36	36	36	36	36	36	2	2
ERR3263824	4	blue	184427	184427	184427	7659	7659	775	36	36	36	36	36	36	2	2
ERR3263830	4	blue	184427	184427	184427	7659	7659	775	36	36	36	36	36	36	2	2
ERR3263832	4	blue	184427	184427	184427	7659	7659	775	36	36	36	36	36	36	2	2
ERR3263828	4	blue	184430	184430	184430	7659	7659	775	36	36	36	36	36	36	2	2
ERR3263827	4	blue	184431	184431	184431	7659	7659	775	36	36	36	36	36	36	2	2
ERR3263825	4	blue	184432	184427	184427	7659	7659	775	36	36	36	36	36	36	2	2
ERR3263831	4	blue	184470	184470	184470	7659	7659	775	36	36	36	36	36	36	2	2
ERR3263890	4	blue	184471	184471	184471	184471	184471	775	36	36	36	36	36	36	2	2
ERR3263955	4	blue	184533	168987	168987	168987	26007	775	36	36	36	36	36	36	2	2
ERR3264092	4	blue	184623	184623	184623	7659	7659	775	36	36	36	36	36	36	2	2
ERR3264091	4	blue	184625	184625	184625	7659	7659	775	36	36	36	36	36	36	2	2
S05803-12	4	blue	228901	228901	228901	228901	228901	775	36	36	36	36	36	36	2	2
S06367-19	4	blue	229478	229478	229478	7659	7659	775	36	36	36	36	36	36	2	2
L01259-11	2	green	228887	228887	228887	228887	228887	1292	36	36	36	36	36	36	2	2
L01267-11	2	green	228888	228888	228888	228888	228887	1292	36	36	36	36	36	36	2	2
S02963-13	2	green	228906	228906	225019	225019	1292	1292	36	36	36	36	36	36	2	2
L01014-17	2	green	229443	229443	229443	167301	167301	1292	36	36	36	36	36	36	2	2
L01013-17	2	green	229444	167301	167301	167301	167301	1292	36	36	36	36	36	36	2	2
S04446-15	4	blue	52723	52723	52723	1369	1369	1369	36	36	36	36	36	36	2	2
L02260-16	4	blue	74213	74213	74213	1369	1369	1369	36	36	36	36	36	36	2	2
S00501-17	4	blue	93720	93720	93720	1369	1369	1369	36	36	36	36	36	36	2	2
L02979-16	4	blue	136815	136815	1389	1369	1369	1369	36	36	36	36	36	36	2	2
L02989-16	4	blue	136815	136815	1389	1369	1369	1369	36	36	36	36	36	36	2	2
L02065-13	4	blue	142496	142496	142496	1369	1369	1369	36	36	36	36	36	36	2	2
L01553-13	4	blue	142499	142499	142496	1369	1369	1369	36	36	36	36	36	36	2	2
S00197-17	4	blue	142502	142502	142502	1369	1369	1369	36	36	36	36	36	36	2	2
S00198-17	4	blue	142503	142503	142502	1369	1369	1369	36	36	36	36	36	36	2	2
L00971-13	4	blue	142515	142515	142496	1369	1369	1369	36	36	36	36	36	36	2	2
S05254-13	4	blue	228908	228908	142496	1369	1369	1369	36	36	36	36	36	36	2	2
L00981-13	4	blue	228909	228909	142496	1369	1369	1369	36	36	36	36	36	36	2	2
L00974-13	4	blue	228910	142501	142496	1369	1369	1369	36	36	36	36	36	36	2	2
L00982-13	4	blue	228911	228911	142496	1369	1369	1369	36	36	36	36	36	36	2	2
L01566-13	4	blue	228912	142501	142496	1369	1369	1369	36	36	36	36	36	36	2	2
L00503-14	4	blue	228959	228959	142496	1369	1369	1369	36	36	36	36	36	36	2	2
L00504-14	4	blue	228960	228960	142496	1369	1369	1369	36	36	36	36	36	36	2	2
L02990-16	4	blue	229377	229377	229377	1369	1369	1369	36	36	36	36	36	36	2	2
L00178-17	4	blue	229448	229448	1389	1369	1369	1369	36	36	36	36	36	36	2	2
L00177-17	4	blue	229451	229451	1389	1369	1369	1369	36	36	36	36	36	36	2	2
S00997-17	4	blue	229453	229453	1389	1369	1369	1369	36	36	36	36	36	36	2	2
L00844-17	4	blue	229455	229455	93720	1369	1369	1369	36	36	36	36	36	36	2	2
L00843-17	4	blue	229457	229457	1389	1369	1369	1369	36	36	36	36	36	36	2	2
L00430-17	4	blue	229458	136815	1389	1369	1369	1369	36	36	36	36	36	36	2	2
L00692-17	4	blue	229459	229459	93720	1369	1369	1369	36	36	36	36	36	36	2	2
S00581-17	4	blue	229460	229460	93720	1369	1369	1369	36	36	36	36	36	36	2	2
L00656-17	4	blue	229461	229461	93720	1369	1369	1369	36	36	36	36	36	36	2	2
S01152-17	4	blue	229462	93720	93720	1369	1369	1369	36	36	36	36	36	36	2	2
L01655-17	4	blue	229463	93720	93720	1369	1369	1369	36	36	36	36	36	36	2	2
ERR2200368	3	cyan	99403	99403	99403	99403	93236	1373	36	36	36	36	36	36	2	2
ERR2200358	3	cyan	99410	99410	99410	99410	99410	1373	36	36	36	36	36	36	2	2
ERR2200356	3	cyan	99412	99412	99412	99412	99412	1373	36	36	36	36	36	36	2	2
ERR2200351	3	cyan	99417	99417	99412	99412	99412	1373	36	36	36	36	36	36	2	2
ERR2200347	3	cyan	99421	99421	99421	99421	25630	1373	36	36	36	36	36	36	2	2
ERR2200346	3	cyan	99422	99422	99422	99422	25630	1373	36	36	36	36	36	36	2	2
ERR2200386	3	cyan	99474	99474	99410	99410	99410	1373	36	36	36	36	36	36	2	2
ERR2200385	3	cyan	99475	99475	99410	99410	99410	1373	36	36	36	36	36	36	2	2
ERR2200379	3	cyan	99481	99481	25630	25630	25630	1373	36	36	36	36	36	36	2	2
ERR2200370	3	cyan	99491	99491	99491	99491	1373	1373	36	36	36	36	36	36	2	2
ERR2200371	3	cyan	99492	99492	99492	99492	93236	1373	36	36	36	36	36	36	2	2
ERR2200369	3	cyan	99493	99493	99493	99491	1373	1373	36	36	36	36	36	36	2	2
ERR2200381	3	cyan	99518	99518	99518	25630	25630	1373	36	36	36	36	36	36	2	2
ERR2200382	3	cyan	99531	99531	25630	25630	25630	1373	36	36	36	36	36	36	2	2
ERR2240085	3	cyan	104823	104823	104823	104823	1373	1373	36	36	36	36	36	36	2	2
ERR2240086	3	cyan	104905	104905	104823	104823	1373	1373	36	36	36	36	36	36	2	2
ERR3263816	3	cyan	184436	184436	184436	1373	1373	1373	36	36	36	36	36	36	2	2
L01074-17	3	cyan	229469	229469	229469	1373	1373	1373	36	36	36	36	36	36	2	2
L00705-15	3	cyan	54683	54683	54683	54683	54683	1381	36	36	36	36	36	36	2	2
ERR1759114	3	cyan	56349	56349	56349	56349	56349	1655	36	36	36	36	36	36	2	2
ERR2200359	3	cyan	99409	99409	99409	99409	99409	1655	36	36	36	36	36	36	2	2
ERR2200352	3	cyan	99416	99416	99416	99416	99416	1655	36	36	36	36	36	36	2	2
ERR2200348	3	cyan	99420	99420	99420	99420	99416	1655	36	36	36	36	36	36	2	2
S05525-12	3	cyan	228907	228907	7512	7512	1655	1655	36	36	36	36	36	36	2	2
L00458-17	4	blue	142497	142497	142497	142497	142497	1694	36	36	36	36	36	36	2	2
L00460-17	4	blue	229434	229434	142497	142497	142497	1694	36	36	36	36	36	36	2	2
ERR1014111	2	green	41804	41804	41804	41804	1695	1695	36	36	36	36	36	36	2	2
S00706-14	2	green	54038	54038	1695	1695	1695	1695	36	36	36	36	36	36	2	2
S02287-14	2	green	54038	54038	1695	1695	1695	1695	36	36	36	36	36	36	2	2
S00633-15	2	green	54675	54675	54675	54675	26264	1695	36	36	36	36	36	36	2	2
ERR2265537	2	green	72910	72910	72910	72910	72910	1695	36	36	36	36	36	36	2	2
ERR2200365	2	green	99470	99470	99470	99470	99470	1695	36	36	36	36	36	36	2	2
ERR2259382	2	green	161461	157503	157503	72910	72910	1695	36	36	36	36	36	36	2	2
ERR2259376	2	green	161462	72910	72910	72910	72910	1695	36	36	36	36	36	36	2	2
ERR2984272	2	green	165156	165156	72910	72910	72910	1695	36	36	36	36	36	36	2	2
ERR2984270	2	green	165158	165158	165158	165158	72910	1695	36	36	36	36	36	36	2	2
ERR2984271	2	green	165761	165761	72910	72910	72910	1695	36	36	36	36	36	36	2	2
ERR3263706	2	green	184365	184365	184365	184365	1695	1695	36	36	36	36	36	36	2	2
ERR3264077	2	green	184617	184617	184617	184617	184617	1695	36	36	36	36	36	36	2	2
S00801-14	2	green	228980	228980	228980	1695	1695	1695	36	36	36	36	36	36	2	2
S00705-14	2	green	228984	228984	228984	1695	1695	1695	36	36	36	36	36	36	2	2
S01312-19	2	green	229475	229475	229475	229475	26264	1695	36	36	36	36	36	36	2	2
S04686-11	3	cyan	142506	142506	142506	2150	2150	2150	36	36	36	36	36	36	2	2
SRR1805681	5	pink	23468	23468	23468	23468	23468	2398	2398	36	36	36	36	36	2	2
S02979-15	5	pink	52719	52719	52719	52719	52719	2398	2398	36	36	36	36	36	2	2
L00316-15	5	pink	53090	53090	53090	52719	52719	2398	2398	36	36	36	36	36	2	2
S03969-18	5	pink	93343	93343	93171	7045	7045	2398	2398	36	36	36	36	36	2	2
SRR6881650	5	pink	114264	114264	114264	114264	114264	2398	2398	36	36	36	36	36	2	2
SRR6927217	5	pink	115788	115788	115788	115788	115788	2398	2398	36	36	36	36	36	2	2
SRR7130365	5	pink	120054	120054	120054	120054	114264	2398	2398	36	36	36	36	36	2	2
SRR7130366	5	pink	120111	120111	120054	120054	114264	2398	2398	36	36	36	36	36	2	2
ERR3263947	5	pink	142726	142726	142726	142726	28610	2398	2398	36	36	36	36	36	2	2
ERR3263970	5	pink	142726	142726	142726	142726	28610	2398	2398	36	36	36	36	36	2	2
SRR5804744	5	pink	154547	154547	77104	77104	77104	2398	2398	36	36	36	36	36	2	2
ERR3263968	5	pink	184523	184523	142726	142726	28610	2398	2398	36	36	36	36	36	2	2
ERR3263969	5	pink	184523	184523	142726	142726	28610	2398	2398	36	36	36	36	36	2	2
ERR3263946	5	pink	184524	184524	29206	29206	21152	2398	2398	36	36	36	36	36	2	2
ERR3263950	5	pink	184524	184524	29206	29206	21152	2398	2398	36	36	36	36	36	2	2
ERR3263957	5	pink	184524	184524	29206	29206	21152	2398	2398	36	36	36	36	36	2	2
ERR3263959	5	pink	184524	184524	29206	29206	21152	2398	2398	36	36	36	36	36	2	2
ERR3263966	5	pink	184524	184524	29206	29206	21152	2398	2398	36	36	36	36	36	2	2
ERR3263967	5	pink	184524	184524	29206	29206	21152	2398	2398	36	36	36	36	36	2	2
ERR3263990	5	pink	184524	184524	29206	29206	21152	2398	2398	36	36	36	36	36	2	2
ERR3263992	5	pink	184524	184524	29206	29206	21152	2398	2398	36	36	36	36	36	2	2
ERR3263965	5	pink	184525	184525	145960	21152	21152	2398	2398	36	36	36	36	36	2	2
ERR3263960	5	pink	184529	184529	184529	184529	184529	2398	2398	36	36	36	36	36	2	2
ERR3263958	5	pink	184531	184524	29206	29206	21152	2398	2398	36	36	36	36	36	2	2
ERR3263956	5	pink	184532	184532	29206	29206	21152	2398	2398	36	36	36	36	36	2	2
ERR3263991	5	pink	184539	184539	29206	29206	21152	2398	2398	36	36	36	36	36	2	2
S06193-08	5	pink	228851	228851	228851	228851	228851	2398	2398	36	36	36	36	36	2	2
S05105-13	5	pink	228957	228957	2398	2398	2398	2398	2398	36	36	36	36	36	2	2
L01740-14	5	pink	228977	228977	228977	228977	52719	2398	2398	36	36	36	36	36	2	2
L01846-14	5	pink	228978	228978	53090	52719	52719	2398	2398	36	36	36	36	36	2	2
L00423-17	5	pink	229465	229465	229465	229465	229465	2398	2398	36	36	36	36	36	2	2
S05082-15	5	pink	52730	52730	52730	52730	42464	4421	4421	36	36	36	36	36	2	2
S05085-15	5	pink	52730	52730	52730	52730	42464	4421	4421	36	36	36	36	36	2	2
L00539-14	5	pink	228979	228979	228979	228979	42464	4421	4421	36	36	36	36	36	2	2
S04697-15	5	pink	229319	52730	52730	52730	42464	4421	4421	36	36	36	36	36	2	2
S04694-15	5	pink	229331	229331	52730	52730	42464	4421	4421	36	36	36	36	36	2	2
SRR1212330	2	green	14704	14704	11035	11035	11035	5555	36	36	36	36	36	36	2	2
ERR2019203	3	cyan	76600	76600	76600	76600	76600	7264	36	36	36	36	36	36	2	2
ERR2200350	3	cyan	99418	99418	99418	99418	93175	7264	36	36	36	36	36	36	2	2
ERR2210687	3	cyan	101284	101284	101284	101284	27041	7264	36	36	36	36	36	36	2	2
L03008-16	3	cyan	229419	229419	229419	229419	7264	7264	36	36	36	36	36	36	2	2
L00703-17	3	cyan	229467	229467	229467	93318	93318	7264	36	36	36	36	36	36	2	2
L00704-17	3	cyan	229470	229470	229467	93318	93318	7264	36	36	36	36	36	36	2	2
ERR2200364	4	blue	99261	99261	99261	99261	28086	7377	36	36	36	36	36	36	2	2
S03727-17	4	blue	229433	229433	229433	229433	229433	7377	36	36	36	36	36	36	2	2
ERR1014112	4	blue	41805	41805	41805	41796	41796	7828	36	36	36	36	36	36	2	2
ERR1014114	4	blue	41807	41807	41807	41796	41796	7828	36	36	36	36	36	36	2	2
ERR1014117	4	blue	41810	41810	41807	41796	41796	7828	36	36	36	36	36	36	2	2
L01370-15	4	blue	52794	52794	52794	52794	52794	7828	36	36	36	36	36	36	2	2
L01372-15	4	blue	52794	52794	52794	52794	52794	7828	36	36	36	36	36	36	2	2
L01371-15	4	blue	52826	52826	52794	52794	52794	7828	36	36	36	36	36	36	2	2
L00420-17	4	blue	93353	93353	93353	93353	93353	7828	36	36	36	36	36	36	2	2
ERR2200362	4	blue	99407	99407	99407	99407	99407	7828	36	36	36	36	36	36	2	2
ERR2200361	4	blue	99408	99408	99408	28453	28453	7828	36	36	36	36	36	36	2	2
ERR2200354	4	blue	99414	99414	99414	28453	28453	7828	36	36	36	36	36	36	2	2
L00361-17	4	blue	136081	136081	136081	136081	136081	7828	36	36	36	36	36	36	2	2
S00059-16	4	blue	176394	52711	52711	52711	52711	7828	36	36	36	36	36	36	2	2
S04411-15	4	blue	176394	52711	52711	52711	52711	7828	36	36	36	36	36	36	2	2
S04699-15	4	blue	176394	52711	52711	52711	52711	7828	36	36	36	36	36	36	2	2
S04700-15	4	blue	176394	52711	52711	52711	52711	7828	36	36	36	36	36	36	2	2
S04786-15	4	blue	176394	52711	52711	52711	52711	7828	36	36	36	36	36	36	2	2
S04790-15	4	blue	176394	52711	52711	52711	52711	7828	36	36	36	36	36	36	2	2
S04688-15	4	blue	176395	52736	52711	52711	52711	7828	36	36	36	36	36	36	2	2
L01774-14	4	blue	228968	142500	62756	28658	28658	7828	36	36	36	36	36	36	2	2
S04695-15	4	blue	228991	52733	52711	52711	52711	7828	36	36	36	36	36	36	2	2
S04690-15	4	blue	228992	52734	52711	52711	52711	7828	36	36	36	36	36	36	2	2
S04698-15	4	blue	228994	52731	52711	52711	52711	7828	36	36	36	36	36	36	2	2
S04780-15	4	blue	228996	52711	52711	52711	52711	7828	36	36	36	36	36	36	2	2
S04787-15	4	blue	228997	52711	52711	52711	52711	7828	36	36	36	36	36	36	2	2
S04777-15	4	blue	228998	52727	52711	52711	52711	7828	36	36	36	36	36	36	2	2
S04791-15	4	blue	229293	229293	52711	52711	52711	7828	36	36	36	36	36	36	2	2
S04696-15	4	blue	229294	52732	52711	52711	52711	7828	36	36	36	36	36	36	2	2
S04788-15	4	blue	229295	52711	52711	52711	52711	7828	36	36	36	36	36	36	2	2
S04691-15	4	blue	229296	229296	52711	52711	52711	7828	36	36	36	36	36	36	2	2
S04693-15	4	blue	229297	229297	52711	52711	52711	7828	36	36	36	36	36	36	2	2
S04776-15	4	blue	229298	52711	52711	52711	52711	7828	36	36	36	36	36	36	2	2
S04778-15	4	blue	229299	52711	52711	52711	52711	7828	36	36	36	36	36	36	2	2
S04781-15	4	blue	229300	52711	52711	52711	52711	7828	36	36	36	36	36	36	2	2
S04779-15	4	blue	229301	52711	52711	52711	52711	7828	36	36	36	36	36	36	2	2
S04783-15	4	blue	229302	52711	52711	52711	52711	7828	36	36	36	36	36	36	2	2
S04784-15	4	blue	229303	229303	52711	52711	52711	7828	36	36	36	36	36	36	2	2
S04789-15	4	blue	229304	229304	52711	52711	52711	7828	36	36	36	36	36	36	2	2
S04785-15	4	blue	229305	142510	52711	52711	52711	7828	36	36	36	36	36	36	2	2
L02735-16	4	blue	229383	229383	229383	229383	52794	7828	36	36	36	36	36	36	2	2
S00063-16	4	blue	229384	52711	52711	52711	52711	7828	36	36	36	36	36	36	2	2
S00066-16	4	blue	229385	52711	52711	52711	52711	7828	36	36	36	36	36	36	2	2
S00056-16	4	blue	229387	229387	229387	52711	52711	7828	36	36	36	36	36	36	2	2
S00058-16	4	blue	229412	52711	52711	52711	52711	7828	36	36	36	36	36	36	2	2
S00062-16	4	blue	229413	229413	52711	52711	52711	7828	36	36	36	36	36	36	2	2
S00057-16	4	blue	229414	52711	52711	52711	52711	7828	36	36	36	36	36	36	2	2
S00064-16	4	blue	229415	52711	52711	52711	52711	7828	36	36	36	36	36	36	2	2
S00060-16	4	blue	229416	229416	52711	52711	52711	7828	36	36	36	36	36	36	2	2
S00061-16	4	blue	229417	52711	52711	52711	52711	7828	36	36	36	36	36	36	2	2
L02859-16	4	blue	229418	229418	81314	28453	28453	7828	36	36	36	36	36	36	2	2
S00065-16	4	blue	229420	52711	52711	52711	52711	7828	36	36	36	36	36	36	2	2
L00985-17	4	blue	229447	229447	136081	136081	136081	7828	36	36	36	36	36	36	2	2
L01053-17	4	blue	229464	229464	229464	229464	52794	7828	36	36	36	36	36	36	2	2
S04170-18	2	green	229468	229468	85567	81495	10642	10642	36	36	36	36	36	36	2	2
S03958-18	2	green	229477	229477	85567	81495	10642	10642	36	36	36	36	36	36	2	2
ERR018011	2	green	18114	18114	18114	18114	18114	18114	36	36	36	36	36	36	2	2
SRR1614288	5	pink	19787	19787	19787	19787	19787	19787	2398	36	36	36	36	36	2	2
SRR6881662	5	pink	114255	114255	114255	114255	114255	19787	2398	36	36	36	36	36	2	2
SRR6881660	5	pink	114257	114257	114255	114255	114255	19787	2398	36	36	36	36	36	2	2
SRR6881652	5	pink	114263	114263	114255	114255	114255	19787	2398	36	36	36	36	36	2	2
SRR6927279	5	pink	171533	171533	171533	114255	114255	19787	2398	36	36	36	36	36	2	2
L00846-11	3	cyan	142498	142498	142498	142498	25259	25259	36	36	36	36	36	36	2	2
ERR2210569	3	cyan	95072	95072	95072	28043	28043	28043	36	36	36	36	36	36	2	2
ERR3264078	2	green	184615	184615	184615	184615	95025	31288	36	36	36	36	36	36	2	2
ERR1014109	3	cyan	41802	41802	41802	41802	41802	41802	36	36	36	36	36	36	2	2
ERR1014118	3	cyan	41811	41811	41811	41811	41811	41802	36	36	36	36	36	36	2	2
ERR2200345	3	cyan	99423	99423	99423	99423	99423	41802	36	36	36	36	36	36	2	2
ERR1014110	4	blue	41803	41803	41803	41803	41803	41803	36	36	36	36	36	36	2	2
S04765-15	4	blue	52784	52784	52784	52784	52784	52784	36	36	36	36	36	36	2	2
L01514-15	3	cyan	52827	52827	52827	52827	52827	52827	36	36	36	36	36	36	2	2
L00413-15	3	cyan	228987	228987	53088	53088	53088	53088	36	36	36	36	36	36	2	2
ERR1759118	3	cyan	56346	56346	56346	56346	56346	56346	36	36	36	36	36	36	2	2
ERR1759115	3	cyan	56348	56348	56348	56346	56346	56346	36	36	36	36	36	36	2	2
ERR1759113	3	cyan	56353	56353	56353	56353	56353	56353	36	36	36	36	36	36	2	2
ERR1759062	3	cyan	56375	56375	56375	56375	56375	56375	36	36	36	36	36	36	2	2
ERR2200366	3	cyan	99405	99405	99405	56375	56375	56375	36	36	36	36	36	36	2	2
ERR2200349	3	cyan	99419	99419	99419	56375	56375	56375	36	36	36	36	36	36	2	2
SRR5155620	5	pink	58614	58614	58614	58614	58614	58614	2398	36	36	36	36	36	2	2
SRR5173678	5	pink	59040	59040	59040	59040	59040	59040	2398	36	36	36	36	36	2	2
SRR5173520	5	pink	59041	59041	59041	59041	59041	59041	2398	36	36	36	36	36	2	2
SRR6927295	5	pink	171534	171534	171534	171534	59041	59041	2398	36	36	36	36	36	2	2
ERR2200353	3	cyan	99415	99415	99415	61297	61297	61297	36	36	36	36	36	36	2	2
L00236-17	5	pink	229452	229452	229452	229452	93258	63167	2398	36	36	36	36	36	2	2
S00166-10	5	pink	228885	228885	228885	228885	228885	63284	2398	36	36	36	36	36	2	2
S03800-10	5	pink	228886	228886	228886	228886	228886	63284	2398	36	36	36	36	36	2	2
S05364-14	5	pink	228961	228961	228961	228961	228961	63284	2398	36	36	36	36	36	2	2
S05353-14	5	pink	228962	228962	228962	228961	228961	63284	2398	36	36	36	36	36	2	2
S05359-14	5	pink	228963	228963	228963	228961	228961	63284	2398	36	36	36	36	36	2	2
S04934-14	5	pink	228964	228964	228961	228961	228961	63284	2398	36	36	36	36	36	2	2
S05362-14	5	pink	228965	228965	228961	228961	228961	63284	2398	36	36	36	36	36	2	2
S05159-14	5	pink	228966	228966	228961	228961	228961	63284	2398	36	36	36	36	36	2	2
S05352-14	5	pink	228967	228967	228961	228961	228961	63284	2398	36	36	36	36	36	2	2
S05072-14	5	pink	228969	228969	228961	228961	228961	63284	2398	36	36	36	36	36	2	2
S05360-14	5	pink	228970	228970	228961	228961	228961	63284	2398	36	36	36	36	36	2	2
S05349-14	5	pink	228971	228971	228961	228961	228961	63284	2398	36	36	36	36	36	2	2
L01473-14	5	pink	228972	228972	228972	228972	228972	63284	2398	36	36	36	36	36	2	2
S05358-14	5	pink	228973	228973	228973	228961	228961	63284	2398	36	36	36	36	36	2	2
L01472-14	5	pink	228974	228974	228972	228972	228972	63284	2398	36	36	36	36	36	2	2
L01531-14	5	pink	228975	228975	228972	228972	228972	63284	2398	36	36	36	36	36	2	2
L01529-14	5	pink	228976	228976	228972	228972	228972	63284	2398	36	36	36	36	36	2	2
L01536-14	5	pink	228983	228983	228972	228972	228972	63284	2398	36	36	36	36	36	2	2
L01364-17	5	pink	229466	229466	229466	229466	228972	63284	2398	36	36	36	36	36	2	2
ERR3263937	4	blue	93743	93743	65093	65093	65093	65093	36	36	36	36	36	36	2	2
L03025-16	4	blue	93743	93743	65093	65093	65093	65093	36	36	36	36	36	36	2	2
S04076-16	4	blue	93743	93743	65093	65093	65093	65093	36	36	36	36	36	36	2	2
ERR2200355	4	blue	99413	99413	99413	65093	65093	65093	36	36	36	36	36	36	2	2
S02225-16	4	blue	229330	229330	229330	65093	65093	65093	36	36	36	36	36	36	2	2
L00705-17	4	blue	229422	229422	65093	65093	65093	65093	36	36	36	36	36	36	2	2
L00701-17	4	blue	229424	229424	65093	65093	65093	65093	36	36	36	36	36	36	2	2
L00702-17	4	blue	229424	229424	65093	65093	65093	65093	36	36	36	36	36	36	2	2
L00706-17	4	blue	229425	229425	65093	65093	65093	65093	36	36	36	36	36	36	2	2
SRR6881658	5	pink	114258	114258	114258	67905	67905	67905	2398	36	36	36	36	36	2	2
ERR3181869	4	blue	180242	180242	85346	85346	85346	85346	36	36	36	36	36	36	2	2
ERR2210537	3	cyan	93201	93201	93201	93201	93201	93201	36	36	36	36	36	36	2	2
L00505-17	4	blue	229454	229454	229454	93340	93340	93340	36	36	36	36	36	36	2	2
L03821-15	2	green	228989	228989	93655	93655	93655	93655	36	36	36	36	36	36	2	2
S05390-15	2	green	228995	228995	93655	93655	93655	93655	36	36	36	36	36	36	2	2
ERR2200367	5	pink	99404	99404	99404	99404	99404	99404	2398	36	36	36	36	36	2	2
ERR2200388	5	pink	99472	99472	99472	99472	99472	99404	2398	36	36	36	36	36	2	2
ERR2200387	5	pink	99473	99473	99473	99473	99473	99404	2398	36	36	36	36	36	2	2
ERR2200384	5	pink	99476	99476	99476	99476	99476	99404	2398	36	36	36	36	36	2	2
ERR2200380	5	pink	99477	99477	99477	99477	99477	99404	2398	36	36	36	36	36	2	2
ERR2200383	5	pink	99478	99478	99478	99478	99478	99404	2398	36	36	36	36	36	2	2
ERR2200378	5	pink	99479	99479	99479	99479	99479	99404	2398	36	36	36	36	36	2	2
ERR2200377	5	pink	99480	99480	99480	99478	99478	99404	2398	36	36	36	36	36	2	2
ERR2200376	5	pink	99484	99484	99484	99484	99477	99404	2398	36	36	36	36	36	2	2
ERR2200374	5	pink	99485	99485	99485	99478	99478	99404	2398	36	36	36	36	36	2	2
ERR2200375	5	pink	99486	99486	99486	99486	99486	99404	2398	36	36	36	36	36	2	2
ERR2200373	5	pink	99489	99489	99489	99489	99489	99404	2398	36	36	36	36	36	2	2
ERR2200372	5	pink	99490	99490	99490	99490	99490	99404	2398	36	36	36	36	36	2	2
ERR2240087	5	pink	104903	104903	104903	99472	99472	99404	2398	36	36	36	36	36	2	2
ERR2200357	3	cyan	99411	99411	99411	99411	99411	99411	36	36	36	36	36	36	2	2
ERR2210686	3	cyan	101285	101285	101285	101285	101285	101285	36	36	36	36	36	36	2	2
SRR6545188	5	pink	107369	107369	107369	107369	107369	107369	2398	36	36	36	36	36	2	2
SRR6519508	5	pink	107388	107388	107388	107388	107388	107369	2398	36	36	36	36	36	2	2
SRR6627701	5	pink	107409	107409	107409	107369	107369	107369	2398	36	36	36	36	36	2	2
SRR6627706	5	pink	107417	107417	107388	107388	107388	107369	2398	36	36	36	36	36	2	2
SRR6627732	5	pink	107401	107401	107401	107401	107401	107401	2398	36	36	36	36	36	2	2
L00950-17	5	pink	229472	229472	229472	107401	107401	107401	2398	36	36	36	36	36	2	2
SRR6635766	5	pink	107466	107466	107466	107466	107466	107466	2398	36	36	36	36	36	2	2
SRR6881659	5	pink	114254	114254	114254	114254	114254	114254	2398	36	36	36	36	36	2	2
SRR6881664	5	pink	114254	114254	114254	114254	114254	114254	2398	36	36	36	36	36	2	2
SRR6881656	5	pink	114259	114259	114259	114254	114254	114254	2398	36	36	36	36	36	2	2
SRR6927270	5	pink	115782	115782	115782	115782	114254	114254	2398	36	36	36	36	36	2	2
SRR6881657	4	blue	114260	114260	114260	114260	114260	114260	36	36	36	36	36	36	2	2
L00235-17	3	cyan	136832	136832	136832	136832	136832	119634	36	36	36	36	36	36	2	2
SRR7128413	5	pink	120058	120058	120058	120058	120058	120058	2398	36	36	36	36	36	2	2
SRR7130337	5	pink	120058	120058	120058	120058	120058	120058	2398	36	36	36	36	36	2	2
SRR7130523	5	pink	120081	120081	120081	120081	120081	120081	2398	36	36	36	36	36	2	2
ERR2586091	2	green	132969	132969	132969	132969	132969	132969	36	36	36	36	36	36	2	2
ERR2586092	2	green	132970	132970	132970	132970	132970	132970	36	36	36	36	36	36	2	2
L00622-12	3	cyan	228905	142493	142493	142493	142493	142493	36	36	36	36	36	36	2	2
L00832-12	3	cyan	142494	142494	142494	142494	142494	142494	36	36	36	36	36	36	2	2
SRR6927730	2	green	171519	171519	171519	171519	171519	171519	36	36	36	36	36	36	2	2
L00603-11	5	pink	228890	228890	228890	228890	228890	178353	4421	36	36	36	36	36	2	2
L00325-11	5	pink	228891	228891	228891	228890	228890	178353	4421	36	36	36	36	36	2	2
L00268-11	5	pink	228892	228892	228891	228890	228890	178353	4421	36	36	36	36	36	2	2
L00168-11	5	pink	228893	228893	228893	228890	228890	178353	4421	36	36	36	36	36	2	2
L00326-11	5	pink	228894	228894	228890	228890	228890	178353	4421	36	36	36	36	36	2	2
L00170-11	5	pink	228895	228895	228895	228895	228890	178353	4421	36	36	36	36	36	2	2
L00214-11	5	pink	228896	228896	228896	228896	228890	178353	4421	36	36	36	36	36	2	2
L00267-11	5	pink	228897	228897	228897	228890	228890	178353	4421	36	36	36	36	36	2	2
L00215-11	5	pink	228898	228898	228890	228890	228890	178353	4421	36	36	36	36	36	2	2
L00171-11	5	pink	229555	229555	229555	229555	229555	178353	4421	36	36	36	36	36	2	2
ERR3181857	4	blue	180277	180277	180277	180277	180277	180277	36	36	36	36	36	36	2	2
ERR3181918	5	pink	180297	180297	180297	180297	180297	180297	134549	36	36	36	36	36	2	2
ERR3263812	2	green	184413	184413	184413	184413	184413	184413	36	36	36	36	36	36	2	2
ERR3264076	2	green	184616	184616	184616	184616	184616	184616	36	36	36	36	36	36	2	2
ERR3264079	2	green	184616	184616	184616	184616	184616	184616	36	36	36	36	36	36	2	2
ERR3264075	2	green	184618	184616	184616	184616	184616	184616	36	36	36	36	36	36	2	2
S00691-09	4	blue	228857	228857	228857	228857	205155	205155	36	36	36	36	36	36	2	2
S04245-11	4	blue	228875	228875	228875	228875	228875	228875	36	36	36	36	36	36	2	2
S05061-10	4	blue	228875	228875	228875	228875	228875	228875	36	36	36	36	36	36	2	2
L00743-14	3	cyan	228958	228958	228958	228958	228958	228958	36	36	36	36	36	36	2	2
S02299-14	5	pink	228981	228981	228981	228981	228981	228981	228981	36	36	36	36	36	2	2
L00559-14	5	pink	228985	228985	228985	228981	228981	228981	228981	36	36	36	36	36	2	2
S00915-16	5	pink	229423	229423	228985	228981	228981	228981	228981	36	36	36	36	36	2	2
S01116-16	5	pink	229559	229559	228985	228981	228981	228981	228981	36	36	36	36	36	2	2
S05257-14			228982	228982	228982	228982	228982	228982	30837	8709	8709	8709	8709	36	2	2
L01384-14			228986	228986	228982	228982	228982	228982	30837	8709	8709	8709	8709	36	2	2
L01507-16	4	blue	229374	229374	229374	229374	229374	229374	36	36	36	36	36	36	2	2
L01505-16	4	blue	229376	229376	229374	229374	229374	229374	36	36	36	36	36	36	2	2
L01528-16	4	blue	229375	229375	229375	229375	229375	229375	36	36	36	36	36	36	2	2
L01527-16	4	blue	229558	229558	229375	229375	229375	229375	36	36	36	36	36	36	2	2
L00977-17	3	cyan	229450	229450	229450	229450	229450	229450	36	36	36	36	36	36	2	2
L00511-17	3	cyan	229471	229471	229471	229471	229471	229471	229471	36	36	36	36	36	2	2
S02277-19	3	cyan	229476	229476	229476	229476	229476	229476	36	36	36	36	36	36	2	2

## Sheet: Table S5
	Aminoglycoside														Amphenicol			Beta-lactam								Folate Pathway Antagonist (Diaminopyrimidine)				Folate Pathway Antagonist (Sulfonamide)			Fosfomycin	Lincosamide		Macrolide	Polymyxin	Quinolone			Tetracycline		Quaternary Ammonium Compound
Isolate ID	Gentamicin, Tobramycin	Gentamicin	Amikacin, Tobramycin	Spectinomycin, Streptomycin						Streptomycin			Neomycin, Kanamycin, Lividomycin, Paromomycin, Ribostamycin	Hygromicin	Chloramphenicol		Chloramphenicol, Florfenicol	Amoxicillin, Amoxicillin+Clavulanic Acid, Ampicillin, Ampicillin+Clavulanic Acid, Cefotaxime, Cefoxitin, Ceftazidime, Piperacillin, Piperacillin+Tazobactam, Ticarcillin, Ticarcillin+Clavulanic Acid		Amoxicillin, Ampicillin, Aztreonam, Cefepime, Cefotaxime, Ceftazidime, Ceftriaxone, Piperacillin, Ticarcillin			Amoxicillin, Ampicillin, Cephalothin, Piperacillin, Ticarcillin		Amoxicillin, Amoxicillin+Clavulanic Acid, Ampicillin, Ampicillin+Clavulanic Acid, Cefepime, Cefixime, Cefotaxime, Cefoxitin, Ceftazidime, Ertapenem, Imipenem, Meropenem, Piperacillin, Piperacillin+Tazobactam	Trimethoprim				Sulfamethoxazole			Fosfomycin	Lincomycin		Erythromycin	Colistin	Ciprofloxacin			Doxycycline, Tetracycline	Doxycycline, Tetracycline, Minocycline	Benzylkonium Chloride, Ethidium Bromide, Chlorhexidine, Cetylpyridinium Chloride	Nalidixic Acid, Ciprofloxacin					Replicon
	aac(3)-IV	aac(3)-VIa	aac(6')-Ib3	aadA1	aadA1b	aadA2	aadA5	aadA13	aadA22	ant(3'')-Ia	aph(3'')-Ib	aph(6)-Id	aph(3')-Ia	aph(4)-Ia	catA1	cmlA1	floR	blaACC-1	blaCMY-2	blaCTX-M-1	blaCTX-M-8	blaCTX-M-65	blaTEM-1A	blaTEM-1B	blaVIM-1	dfrA1	dfrA8	dfrA14	dfrA17	sul1	sul2	sul3	fosA3	lnu(F)	lnu(G)	ere(A)	mcr-9	aac(6')-Ib-cr	qnrB19	qnrS1	tet(A)	tet(B)	qacEdelta1	gyrA (D87G)	gyrA (D87N)	gyrA (D87Y)	gyrA (S83Y)	parC (T57S)	Col(pHAD28)
36-9-8101378	contig00035	no	no	no	no	no	no	no	no	contig00032	no	no	contig00051	contig00035	no	no	contig00035	no	no	no	no	no	no	no	no	no	no	contig00037	no	contig00032	no	no	contig00045	no	no	no	no	no	no	no	contig00014	no	contig00032	no	no	contig00009	no	contig00002	no
ERR018011	no	no	no	no	no	no	no	no	no	no	no	no	no	no	no	no	no	no	no	no	no	no	no	no	no	no	no	no	no	no	no	no	no	no	no	no	no	no	no	no	no	no	no	no	no	no	no	contig00003	no
ERR1014109	no	no	no	no	no	no	no	no	no	no	no	no	no	no	no	no	no	no	no	no	no	no	no	no	no	no	no	no	no	no	no	no	no	no	no	no	no	no	no	no	no	no	no	no	no	no	contig00004	contig00002	no
ERR1014110	no	no	no	no	no	contig00027	no	no	no	contig00027	contig00001	contig00001	no	no	no	contig00027	no	no	no	no	no	no	no	no	no	no	no	no	no	no	no	contig00027	no	no	no	no	no	no	no	no	contig00001	no	no	no	no	no	no	contig00002	no
ERR1014111	no	no	no	contig00018	no	contig00018	no	contig00018	no	no	no	no	no	no	no	contig00018	no	no	no	no	no	no	no	no	no	no	no	no	no	no	no	contig00018	no	no	no	no	no	no	no	no	no	no	no	no	no	no	no	contig00003	no
ERR1014112	no	no	no	no	no	no	no	no	no	no	no	no	contig00037	no	no	no	no	no	no	contig00029	no	no	no	no	no	contig00013	no	contig00027	no	contig00013	no	no	no	no	no	no	no	no	no	no	contig00013	no	contig00013	contig00004	no	no	no	contig00023	no
ERR1014114	no	no	no	no	no	no	no	no	no	no	no	no	contig00039	no	no	no	no	no	no	contig00031	no	no	no	no	no	contig00015	no	contig00029	no	contig00015	no	no	no	no	no	no	no	no	no	no	contig00015	no	contig00015	contig00003	no	no	no	contig00025	no
ERR1014117	no	no	no	no	no	no	no	no	no	no	no	no	contig00036	no	no	no	no	no	no	contig00028	no	no	no	no	no	contig00013	no	contig00026	no	contig00013	no	no	no	no	no	no	no	no	no	no	contig00013	no	contig00013	contig00004	no	no	no	contig00022	no
ERR1014118	no	no	no	no	no	no	no	no	no	contig00014	no	no	no	no	no	no	no	no	no	no	no	no	no	no	no	no	no	no	no	contig00014	no	no	no	no	no	no	no	no	no	no	contig00014	no	contig00014	no	no	no	contig00004	contig00002	no
ERR1014119	contig00035	no	no	no	no	no	no	no	no	contig00025	no	no	contig00056	contig00035	no	no	contig00035	no	no	no	no	contig00045	no	no	no	no	no	contig00036	no	contig00025	no	no	contig00047	no	no	no	no	no	no	no	contig00025	no	contig00025	no	no	contig00009	no	contig00002	no
ERR1759062	no	no	no	no	no	no	no	no	no	contig00014	no	no	no	no	no	no	no	no	no	no	no	no	no	no	no	no	no	no	no	contig00014	no	no	no	no	no	no	no	no	no	no	contig00014	no	contig00014	no	no	no	contig00004	contig00002	no
ERR1759113	no	no	no	no	no	no	no	no	no	no	no	no	no	no	no	no	no	no	no	no	no	no	no	contig00024	no	no	no	no	no	no	no	no	no	no	no	no	no	no	no	contig00024	contig00029	no	no	no	no	no	contig00003	contig00002	no
ERR1759114	no	no	no	no	no	no	no	no	no	contig00017	no	no	no	no	no	no	no	no	no	no	no	no	no	no	no	no	no	no	no	contig00017	no	no	no	no	no	no	no	no	no	no	contig00017	no	contig00017	no	no	no	contig00005	contig00003	no
ERR1759115	no	no	no	no	no	no	no	no	no	contig00013	no	no	no	no	no	no	no	no	no	no	no	no	no	no	no	no	no	no	no	contig00013	no	no	no	no	no	no	no	no	no	no	contig00013	no	contig00013	no	no	no	contig00003	contig00004	no
ERR1759118	no	no	no	no	no	no	no	no	no	contig00013	no	no	no	no	no	no	no	no	no	no	no	no	no	no	no	no	no	no	no	contig00013	no	no	no	no	no	no	no	no	no	no	contig00013	no	contig00013	no	no	no	contig00004	contig00002	no
ERR2019203	no	no	no	no	no	no	no	no	no	contig00030	no	no	no	no	no	no	no	no	no	no	no	no	no	no	no	no	no	no	no	contig00030	no	no	no	no	no	no	no	no	no	no	contig00019	no	contig00030	no	no	no	contig00003	contig00004	no
ERR2200345	no	no	no	no	no	no	no	no	no	contig00074	no	no	no	no	no	no	no	no	no	no	no	no	no	no	no	no	no	no	no	contig00074	no	no	no	no	no	no	no	no	no	no	contig00074	no	contig00074	no	no	no	contig00137	contig00113	no
ERR2200346	no	no	no	no	no	no	no	no	no	contig00068	no	no	no	no	no	no	no	no	no	no	no	no	no	no	no	no	no	no	no	contig00068	no	no	no	no	no	no	no	no	no	no	contig00068	no	contig00068	no	no	no	contig00118	contig00026	no
ERR2200347	no	no	no	no	no	no	no	no	no	contig00014	no	no	no	no	no	no	no	no	no	no	no	no	no	no	no	no	no	no	no	contig00014	no	no	no	no	no	no	no	no	no	no	contig00014	no	contig00014	no	no	no	contig00007	contig00002	no
ERR2200348	no	no	no	no	no	no	no	no	no	contig00025	no	no	no	no	no	no	no	no	no	no	no	no	no	no	no	no	no	no	no	contig00025	no	no	no	no	no	no	no	no	no	no	contig00025	no	contig00025	no	no	no	contig00003	contig00002	no
ERR2200349	no	no	no	no	no	no	no	no	no	contig00018	no	no	no	no	no	no	no	no	no	no	no	no	no	no	no	no	no	no	no	contig00018	no	no	no	no	no	no	no	no	no	no	contig00018	no	contig00018	no	no	no	contig00003	contig00002	no
ERR2200350	no	no	no	no	no	no	no	no	no	contig00015	no	no	no	no	no	no	no	no	no	no	no	no	no	no	no	no	no	no	no	contig00015	no	no	no	no	no	no	no	no	no	no	contig00015	no	contig00015	no	no	no	contig00003	contig00002	no
ERR2200351	no	no	no	no	no	no	no	no	no	contig00017	no	no	no	no	no	no	no	no	no	no	no	no	no	no	no	no	no	no	no	contig00017	no	no	no	no	no	no	no	no	no	no	contig00017	no	contig00017	no	no	no	contig00006	contig00002	no
ERR2200352	no	no	no	no	no	no	no	no	no	contig00014	no	no	no	no	no	no	no	no	no	no	no	no	no	no	no	no	no	no	no	contig00014	no	no	no	no	no	no	no	no	no	no	contig00014	no	contig00014	no	no	no	contig00003	contig00002	no
ERR2200353	no	no	no	no	no	no	no	no	no	contig00012	no	no	no	no	no	no	no	no	no	no	no	no	no	no	no	no	no	no	no	contig00012	no	no	no	no	no	no	no	no	no	no	contig00012	no	contig00012	no	no	no	contig00004	contig00003	no
ERR2200354	no	no	no	no	no	no	no	no	no	contig00058	no	no	contig00075	no	no	no	no	no	no	no	no	no	no	no	no	no	no	contig00063	no	contig00058	no	no	no	no	no	no	no	no	no	no	contig00039	no	contig00058	contig00046	no	no	no	contig00044	no
ERR2200355	no	no	no	no	no	no	no	no	no	contig00017	no	no	no	no	no	no	no	no	no	no	no	no	no	no	no	no	no	contig00051	no	contig00017	no	no	no	no	no	no	no	no	no	no	contig00017	no	contig00017	contig00041	no	no	no	contig00048	no
ERR2200356	no	no	no	no	no	no	no	no	no	contig00015	no	no	no	no	no	no	no	no	no	no	no	no	no	no	no	no	no	no	no	contig00015	no	no	no	no	no	no	no	no	no	no	contig00015	no	contig00015	no	no	no	contig00064	contig00003	no
ERR2200357	no	no	no	no	no	no	no	no	no	contig00021	no	no	no	no	no	no	no	no	no	no	no	no	no	no	no	no	no	no	no	contig00021	no	no	no	no	no	no	no	no	no	no	contig00021	no	contig00021	no	no	no	contig00002	contig00007	no
ERR2200358	no	no	no	no	no	no	no	no	no	contig00025	no	no	no	no	no	no	no	no	no	no	no	no	no	no	no	no	no	no	no	contig00025	no	no	no	no	no	no	no	no	no	no	contig00015	no	contig00025	no	no	no	contig00006	contig00003	no
ERR2200359	no	no	no	no	no	no	no	no	no	contig00017	no	no	no	no	no	no	no	no	no	no	no	no	no	no	no	no	no	no	no	contig00017	no	no	no	no	no	no	no	no	no	no	contig00017	no	contig00017	no	no	no	contig00003	contig00006	no
ERR2200361	no	no	no	no	no	no	no	no	no	contig00085	no	no	no	no	no	no	no	no	no	no	no	no	no	no	no	no	no	contig00137	no	contig00085	no	no	no	no	no	no	no	no	no	no	contig00085	no	contig00085	contig00115	no	no	no	contig00073	no
ERR2200362	no	no	no	no	no	no	no	no	no	contig00020	no	no	contig00051	no	no	no	no	no	no	no	no	no	no	contig00030	no	no	no	contig00040	no	contig00020	no	no	no	no	no	no	no	no	no	no	contig00020	no	contig00020	contig00002	no	no	no	contig00034	no
ERR2200363	no	no	no	no	no	no	contig00017	no	no	no	no	no	no	no	no	no	no	no	no	contig00017	no	no	no	no	no	no	no	no	contig00017	no	contig00017	no	no	no	no	no	no	no	no	no	no	no	no	no	no	no	no	contig00002	no
ERR2200364	no	no	no	no	no	no	no	no	no	contig00016	no	no	no	no	no	no	no	no	no	no	no	no	no	no	no	no	no	contig00037	no	contig00016	no	no	no	no	no	no	no	no	no	no	contig00016	no	contig00016	no	no	no	contig00003	contig00007	no
ERR2200365	no	no	no	no	no	no	no	no	no	no	no	no	no	no	no	no	no	no	no	no	no	no	no	no	no	no	no	no	no	no	no	no	no	no	no	no	no	no	no	no	no	no	no	no	no	no	no	contig00005	no
ERR2200366	no	no	no	no	no	no	no	no	no	contig00026	no	no	no	no	no	no	no	no	no	no	no	no	no	no	no	no	no	no	no	contig00026	no	no	no	no	no	no	no	no	no	no	contig00026	no	contig00026	no	no	no	contig00059	contig00008	no
ERR2200367	no	no	no	no	no	no	no	no	no	no	no	no	no	no	no	no	no	no	no	no	no	no	no	no	no	no	no	no	no	no	no	no	no	no	no	no	no	no	no	no	no	no	no	no	no	no	no	contig00013	no
ERR2200368	no	no	no	no	no	no	no	no	no	contig00016	no	no	no	no	no	no	no	no	no	no	no	no	no	no	no	no	no	no	no	contig00016	no	no	no	no	no	no	no	no	no	no	contig00016	no	contig00016	no	no	no	contig00026	contig00028	no
ERR2200369	no	no	no	no	no	no	no	no	no	contig00016	no	no	no	no	no	no	no	no	no	no	no	no	no	no	no	no	no	no	no	contig00016	no	no	no	no	no	no	no	no	no	no	contig00016	no	contig00016	no	no	no	contig00006	contig00002	no
ERR2200370	no	no	no	no	no	no	no	no	no	contig00029	no	no	no	no	no	no	no	no	no	no	no	no	no	no	no	no	no	no	no	contig00029	no	no	no	no	no	no	no	no	no	no	contig00029	no	contig00029	no	no	no	contig00050	contig00002	no
ERR2200371	no	no	no	no	no	no	no	no	no	contig00027	no	no	no	no	no	no	no	no	no	no	no	no	no	no	no	no	no	no	no	contig00027	no	no	no	no	no	no	no	no	no	no	contig00027	no	contig00027	no	no	no	contig00005	contig00028	no
ERR2200372	no	no	no	no	no	no	no	no	no	no	no	no	no	no	no	no	no	no	no	no	no	no	no	no	no	no	no	no	no	no	no	no	no	no	no	no	no	no	no	no	no	no	no	no	no	no	no	contig00022	no
ERR2200373	no	no	no	no	no	no	no	no	no	no	no	no	no	no	no	no	no	no	no	no	no	no	no	no	no	no	no	no	no	no	no	no	no	no	no	no	no	no	no	no	no	no	no	no	no	no	no	contig00027	no
ERR2200374	no	no	no	no	no	no	no	no	no	no	no	no	no	no	no	no	no	no	no	no	no	no	no	no	no	no	no	no	no	no	no	no	no	no	no	no	no	no	no	no	no	no	no	no	no	no	no	contig00002	no
ERR2200375	no	no	no	no	no	no	no	no	no	no	no	no	no	no	no	no	no	no	no	no	no	no	no	no	no	no	no	no	no	no	no	no	no	no	no	no	no	no	no	no	no	no	no	no	no	no	no	contig00008	no
ERR2200376	no	no	no	no	no	no	no	no	no	no	no	no	no	no	no	no	no	no	no	no	no	no	no	no	no	no	no	no	no	no	no	no	no	no	no	no	no	no	no	no	no	no	no	no	no	no	no	contig00010	no
ERR2200377	no	no	no	no	no	no	no	no	no	no	no	no	no	no	no	no	no	no	no	no	no	no	no	no	no	no	no	no	no	no	no	no	no	no	no	no	no	no	no	no	no	no	no	no	no	no	no	contig00038	no
ERR2200378	no	no	no	no	no	no	no	no	no	no	no	no	no	no	no	no	no	no	no	no	no	no	no	no	no	no	no	no	no	no	no	no	no	no	no	no	no	no	no	no	no	no	no	no	no	no	no	contig00004	no
ERR2200379	no	no	no	no	no	no	no	no	no	contig00018	no	no	no	no	no	no	no	no	no	no	no	no	no	no	no	no	no	no	no	contig00018	no	no	no	no	no	no	no	no	no	no	contig00018	no	contig00018	no	no	no	contig00004	contig00002	no
ERR2200380	no	no	no	no	no	no	no	no	no	no	no	no	no	no	no	no	no	no	no	no	no	no	no	no	no	no	no	no	no	no	no	no	no	no	no	no	no	no	no	no	no	no	no	no	no	no	no	contig00003	no
ERR2200381	no	no	no	no	no	no	no	no	no	contig00026	no	no	no	no	no	no	no	no	no	no	no	no	no	no	no	no	no	no	no	contig00026	no	no	no	no	no	no	no	no	no	no	contig00026	no	contig00026	no	no	no	contig00007	contig00003	no
ERR2200382	no	no	no	no	no	no	no	no	no	contig00018	no	no	no	no	no	no	no	no	no	no	no	no	no	no	no	no	no	no	no	contig00018	no	no	no	no	no	no	no	no	no	no	contig00018	no	contig00018	no	no	no	contig00005	contig00008	no
ERR2200383	no	no	no	no	no	no	no	no	no	no	no	no	no	no	no	no	no	no	no	no	no	no	no	no	no	no	no	no	no	no	no	no	no	no	no	no	no	no	no	no	no	no	no	no	no	no	no	contig00026	no
ERR2200384	no	no	no	no	no	no	no	no	no	no	no	no	no	no	no	no	no	no	no	no	no	no	no	no	no	no	no	no	no	no	no	no	no	no	no	no	no	no	no	no	no	no	no	no	no	no	no	contig00027	no
ERR2200385	no	no	no	no	no	no	no	no	no	contig00054	no	no	no	no	no	no	no	no	no	no	no	no	no	no	no	no	no	no	no	contig00054	no	no	no	no	no	no	no	no	no	no	contig00033	no	contig00054	no	no	no	contig00021	contig00044	no
ERR2200386	no	no	no	no	no	no	no	no	no	contig00017	no	no	no	no	no	no	no	no	no	no	no	no	no	no	no	no	no	no	no	contig00017	no	no	no	no	no	no	no	no	no	no	contig00017	no	contig00017	no	no	no	contig00025	contig00005	no
ERR2200387	no	no	no	no	no	no	no	no	no	no	no	no	no	no	no	no	no	no	no	no	no	no	no	no	no	no	no	no	no	no	no	no	no	no	no	no	no	no	no	no	no	no	no	no	no	no	no	contig00027	no
ERR2200388	no	no	no	no	no	no	no	no	no	no	no	no	no	no	no	no	no	no	no	no	no	no	no	no	no	no	no	no	no	no	no	no	no	no	no	no	no	no	no	no	no	no	no	no	no	no	no	contig00026	no
ERR2210537	no	no	no	no	no	no	no	no	no	contig00040	no	no	no	no	no	no	no	no	no	no	no	no	no	no	no	no	no	no	no	contig00040	no	no	no	no	no	no	no	no	no	no	contig00020	no	contig00040	no	no	no	contig00005	contig00003	no
ERR2210562	no	no	no	no	no	no	no	no	no	no	no	no	no	no	no	no	no	no	no	no	no	no	no	no	no	no	no	no	no	no	no	no	no	no	no	no	no	no	no	no	no	no	no	no	no	no	no	contig00002	no
ERR2210564	no	no	no	no	no	no	no	no	no	no	no	no	no	no	no	no	no	no	no	no	no	no	no	no	no	no	no	no	no	no	no	no	no	no	no	no	no	no	no	no	no	no	no	no	no	no	no	contig00002	no
ERR2210566	no	no	no	no	no	no	no	no	no	no	no	no	no	no	no	no	no	no	no	no	no	no	no	no	no	no	no	no	no	no	no	no	no	no	no	no	no	no	no	no	no	no	no	no	no	no	no	contig00002	no
ERR2210568	no	no	no	no	no	no	no	no	no	no	no	no	no	no	no	no	no	no	no	no	no	no	no	no	no	no	no	no	no	no	no	no	no	no	no	no	no	no	no	no	no	no	no	no	no	no	no	contig00002	no
ERR2210569	no	no	no	no	no	no	no	no	no	contig00016	no	no	no	no	no	no	no	no	no	no	no	no	no	no	no	no	no	no	no	contig00016	no	no	no	no	no	no	no	no	no	no	contig00016	no	contig00016	no	no	no	contig00003	contig00013	no
ERR2210570	no	no	no	no	no	no	no	no	no	no	no	no	no	no	no	no	no	no	no	no	no	no	no	no	no	no	no	no	no	no	no	no	no	no	no	no	no	no	no	no	no	no	no	no	no	no	no	contig00003	no
ERR2210571	no	no	no	no	no	no	no	no	no	no	no	no	no	no	no	no	no	no	no	no	no	no	no	no	no	no	no	no	no	no	no	no	no	no	no	no	no	no	no	no	no	no	no	no	no	no	no	contig00002	no
ERR2210572	no	no	no	no	no	no	no	no	no	no	no	no	no	no	no	no	no	no	no	no	no	no	no	no	no	no	no	no	no	no	no	no	no	no	no	no	no	no	no	no	no	no	no	no	no	no	no	contig00002	no
ERR2210573	no	no	no	no	no	no	no	no	no	no	no	no	no	no	no	no	no	no	no	no	no	no	no	no	no	no	no	no	no	no	no	no	no	no	no	no	no	no	no	no	no	no	no	no	no	no	no	contig00002	no
ERR2210578	no	no	no	no	no	no	no	no	no	no	no	no	no	no	no	no	no	no	no	no	no	no	no	no	no	no	no	no	no	no	no	no	no	no	no	no	no	no	no	no	no	no	no	no	no	no	no	contig00002	no
ERR2210686	no	no	no	no	no	no	no	no	no	contig00020	no	no	no	no	no	no	no	no	no	no	no	no	no	no	no	no	no	no	no	contig00020	no	no	no	no	no	no	no	no	no	no	contig00020	no	contig00020	no	no	no	contig00003	contig00029	no
ERR2210687	no	no	no	no	no	no	no	no	no	contig00067	no	no	no	no	no	no	no	no	no	no	no	no	no	no	no	no	no	no	no	contig00067	no	no	no	no	no	no	no	no	no	no	contig00016	no	contig00067	no	no	no	contig00070	contig00055	no
ERR2240085	no	no	no	no	no	no	no	no	no	contig00017	no	no	no	no	no	no	no	no	no	no	no	no	no	no	no	no	no	no	no	contig00017	no	no	no	no	no	no	no	no	no	no	contig00017	no	contig00017	no	no	no	contig00003	contig00026	no
ERR2240086	no	no	no	no	no	no	no	no	no	contig00024	no	no	no	no	no	no	no	no	no	no	no	no	no	no	no	no	no	no	no	contig00024	no	no	no	no	no	no	no	no	no	no	contig00024	no	contig00024	no	no	no	contig00052	contig00025	no
ERR2240087	no	no	no	no	no	no	no	no	no	no	no	no	no	no	no	no	no	no	no	no	no	no	no	no	no	no	no	no	no	no	no	no	no	no	no	no	no	no	no	no	no	no	no	no	no	no	no	contig00025	no
ERR2259376	no	no	contig00047	contig00061	no	no	no	no	no	no	contig00035	contig00035	no	no	contig00038	no	no	contig00021	no	no	no	no	no	no	contig00047	no	no	no	no	contig00050	no	no	no	no	no	contig00049	contig00041	contig00047	no	no	no	no	contig00064	no	no	no	no	contig00002	no
ERR2259382	no	no	contig00041	contig00041	no	no	no	no	no	no	contig00034	contig00034	no	no	contig00035	no	no	contig00019	no	no	no	no	no	no	contig00041	no	no	no	no	contig00043	no	no	no	no	no	no	contig00037	contig00041	no	no	no	no	contig00041	no	no	no	no	contig00002	no
ERR2265537	no	no	contig00049	contig00063	no	no	no	no	no	no	contig00037	contig00037	no	no	contig00040	no	no	contig00021	no	no	no	no	no	no	contig00049	no	no	no	no	contig00051	no	no	no	no	no	contig00050	contig00042	contig00049	no	no	no	no	contig00067	no	no	no	no	contig00002	no
ERR2586091	no	no	contig00054	contig00071	no	no	no	no	no	no	contig00040	contig00040	no	no	contig00055	no	no	contig00021	no	no	no	no	no	no	contig00054	no	no	no	no	contig00057	no	no	no	no	no	contig00056	contig00044	contig00054	no	no	no	no	contig00074	no	no	no	no	contig00008	no
ERR2586092	no	no	contig00077	no	contig00092	no	no	no	no	no	contig00063	contig00063	no	no	contig00066	no	no	contig00031	no	no	no	no	no	no	contig00077	no	no	no	no	contig00080	no	no	no	no	no	contig00079	contig00068	contig00077	no	no	no	no	contig00096	no	no	no	no	contig00034	no
ERR2984270	no	no	contig00037	no	contig00050	no	no	no	no	no	contig00029	contig00029	no	no	contig00031	no	no	contig00017	no	no	no	no	no	no	contig00037	no	no	no	no	contig00040	no	no	no	no	no	contig00039	contig00033	contig00037	no	no	no	no	contig00053	no	no	no	no	contig00002	no
ERR2984271	no	no	contig00065	contig00078	no	no	no	no	no	no	contig00054	contig00054	no	no	contig00055	no	no	contig00034	no	no	no	no	no	no	contig00065	no	no	no	no	contig00067	no	no	no	no	no	contig00066	contig00058	contig00065	no	no	no	no	contig00082	no	no	no	no	contig00007	no
ERR2984272	no	no	contig00168	contig00190	no	no	no	no	no	no	contig00119	contig00119	no	no	contig00141	no	no	contig00136	no	no	no	no	no	no	contig00168	no	no	no	no	contig00173	no	no	no	no	no	contig00172	contig00147	contig00168	no	no	no	no	contig00198	no	no	no	no	contig00002	no
ERR3181855	no	no	no	no	no	no	no	no	no	no	no	no	no	no	no	no	no	no	no	no	no	no	no	no	no	no	no	no	no	no	no	no	no	no	no	no	no	no	no	no	no	no	no	no	no	no	no	contig00013	no
ERR3181857	no	no	no	no	no	no	no	no	no	no	no	no	no	no	no	no	no	no	no	no	no	no	no	no	no	no	no	no	no	no	no	no	no	no	no	no	no	no	no	no	no	no	no	no	no	no	no	contig00048	no
ERR3181868	no	no	no	no	no	no	no	no	no	no	no	no	no	no	no	no	no	no	no	no	no	no	no	no	no	no	no	no	no	no	no	no	no	no	no	no	no	no	no	no	no	no	no	no	no	no	no	contig00029	no
ERR3181869	no	no	no	no	no	no	no	no	no	no	no	no	no	no	no	no	no	no	no	no	no	no	no	no	no	no	no	no	no	no	no	no	no	no	no	no	no	no	no	no	no	no	no	no	no	no	no	contig00026	no
ERR3181870	no	no	no	no	no	no	no	no	no	no	no	no	no	no	no	no	no	no	no	no	no	no	no	no	no	no	no	no	no	no	no	no	no	no	no	no	no	no	no	no	no	no	no	no	no	no	no	contig00009	no
ERR3181918	no	no	no	no	no	no	no	no	no	no	no	no	no	no	no	no	no	no	no	no	no	no	no	no	no	no	no	no	no	no	no	no	no	no	no	no	no	no	no	no	no	no	no	no	no	no	no	contig00001	no
ERR3263618	no	no	no	no	no	no	no	no	no	no	no	no	no	no	no	no	no	no	no	no	no	no	no	no	no	no	no	no	no	no	no	no	no	no	no	no	no	no	no	no	no	no	no	no	no	no	no	contig00035	no
ERR3263619	no	no	no	no	no	no	no	no	no	no	no	no	no	no	no	no	no	no	no	no	no	no	no	no	no	no	no	no	no	no	no	no	no	no	no	no	no	no	no	no	no	no	no	no	no	no	no	contig00025	no
ERR3263620	no	no	no	no	no	no	no	no	no	no	no	no	no	no	no	no	no	no	no	no	no	no	no	no	no	no	no	no	no	no	no	no	no	no	no	no	no	no	no	no	no	no	no	no	no	no	no	contig00009	no
ERR3263640	no	no	no	no	no	no	no	no	no	no	no	no	no	no	no	no	no	no	no	no	no	no	no	no	no	no	no	no	no	no	no	no	no	no	no	no	no	no	no	no	no	no	no	no	no	no	no	contig00002	no
ERR3263641	no	no	no	no	no	no	no	no	no	no	no	no	no	no	no	no	no	no	no	no	no	no	no	no	no	no	no	no	no	no	no	no	no	no	no	no	no	no	no	no	no	no	no	no	no	no	no	contig00002	no
ERR3263642	no	no	no	no	no	no	no	no	no	no	no	no	no	no	no	no	no	no	no	no	no	no	no	no	no	no	no	no	no	no	no	no	no	no	no	no	no	no	no	no	no	no	no	no	no	no	no	contig00002	no
ERR3263706	no	no	no	no	no	no	no	no	no	no	no	no	no	no	no	no	no	no	no	no	no	no	no	no	no	no	no	no	no	no	no	no	no	no	no	no	no	no	no	no	no	no	no	no	no	no	no	contig00002	no
ERR3263793	no	no	no	no	no	no	no	no	no	no	no	no	no	no	no	no	no	no	no	no	no	no	no	no	no	no	no	no	no	no	no	no	no	no	no	no	no	no	no	no	no	no	no	no	no	no	no	contig00002	no
ERR3263810	no	no	no	no	no	no	no	no	no	no	no	no	no	no	no	no	no	no	no	no	no	no	no	no	no	no	no	no	no	no	no	no	no	no	no	no	no	no	no	no	no	no	no	no	no	no	no	contig00002	no
ERR3263811	no	no	no	no	no	no	no	no	no	no	no	no	no	no	no	no	no	no	no	no	no	no	no	no	no	no	no	no	no	no	no	no	no	no	no	no	no	no	no	no	no	no	no	no	no	no	no	contig00004	no
ERR3263812	no	no	no	no	no	no	no	no	no	no	no	no	no	no	no	no	no	no	no	no	no	no	no	no	no	no	no	no	no	no	no	no	no	no	no	no	no	no	no	no	no	no	no	no	no	no	no	contig00035	no
ERR3263816	no	no	no	no	no	no	no	no	no	contig00029	no	no	no	no	no	no	no	no	no	no	no	no	no	no	no	no	no	no	no	contig00029	no	no	no	no	no	no	no	no	no	no	contig00015	no	contig00029	no	no	no	contig00006	contig00002	no
ERR3263822	no	no	no	no	no	no	no	no	no	no	no	no	no	no	no	no	no	no	no	no	no	no	no	no	no	no	no	no	no	no	no	no	no	no	no	no	no	no	no	no	no	no	no	no	no	no	no	contig00004	no
ERR3263823	no	no	no	no	no	no	no	no	no	no	no	no	no	no	no	no	no	no	no	no	no	no	no	no	no	no	no	no	no	no	no	no	no	no	no	no	no	no	no	no	no	no	no	no	no	no	no	contig00022	no
ERR3263824	no	no	no	no	no	no	no	no	no	no	no	no	no	no	no	no	no	no	no	no	no	no	no	no	no	no	no	no	no	no	no	no	no	no	no	no	no	no	no	no	no	no	no	no	no	no	no	contig00031	no
ERR3263825	no	no	no	no	no	no	no	no	no	no	no	no	no	no	no	no	no	no	no	no	no	no	no	no	no	no	no	no	no	no	no	no	no	no	no	no	no	no	no	no	no	no	no	no	no	no	no	contig00002	no
ERR3263826	no	no	no	no	no	no	no	no	no	no	no	no	no	no	no	no	no	no	no	no	no	no	no	no	no	no	no	no	no	no	no	no	no	no	no	no	no	no	no	no	no	no	no	no	no	no	no	contig00002	no
ERR3263827	no	no	no	no	no	no	no	no	no	no	no	no	no	no	no	no	no	no	no	no	no	no	no	no	no	no	no	no	no	no	no	no	no	no	no	no	no	no	no	no	no	no	no	no	no	no	no	contig00002	no
ERR3263828	no	no	no	no	no	no	no	no	no	no	no	no	no	no	no	no	no	no	no	no	no	no	no	no	no	no	no	no	no	no	no	no	no	no	no	no	no	no	no	no	no	no	no	no	no	no	no	contig00002	no
ERR3263830	no	no	no	no	no	no	no	no	no	no	no	no	no	no	no	no	no	no	no	no	no	no	no	no	no	no	no	no	no	no	no	no	no	no	no	no	no	no	no	no	no	no	no	no	no	no	no	contig00002	no
ERR3263831	no	no	no	no	no	no	no	no	no	no	no	no	no	no	no	no	no	no	no	no	no	no	no	no	no	no	no	no	no	no	no	no	no	no	no	no	no	no	no	no	no	no	no	no	no	no	no	contig00002	no
ERR3263832	no	no	no	no	no	no	no	no	no	no	no	no	no	no	no	no	no	no	no	no	no	no	no	no	no	no	no	no	no	no	no	no	no	no	no	no	no	no	no	no	no	no	no	no	no	no	no	contig00002	no
ERR3263890	no	no	no	no	no	no	no	no	no	no	no	no	no	no	no	no	no	no	no	no	no	no	no	no	no	no	no	no	no	no	no	no	no	no	no	no	no	no	no	no	no	no	no	no	no	no	no	contig00019	no
ERR3263937	no	no	no	no	no	no	no	no	no	contig00014	no	no	no	no	no	no	no	no	no	no	no	no	no	no	no	no	no	contig00029	no	contig00014	no	no	no	no	no	no	no	no	no	no	contig00014	no	contig00014	contig00004	no	no	no	contig00023	no
ERR3263946	no	no	no	no	no	no	no	no	no	no	no	no	no	no	no	no	no	no	no	no	no	no	no	no	no	no	no	no	no	no	no	no	no	no	no	no	no	no	no	no	no	no	no	no	no	no	no	contig00001	no
ERR3263947	no	no	no	no	no	no	no	no	no	no	no	no	no	no	no	no	no	no	no	no	no	no	no	no	no	no	no	no	no	no	no	no	no	no	no	no	no	no	no	no	no	no	no	no	no	no	no	contig00002	no
ERR3263950	no	no	no	no	no	no	no	no	no	no	no	no	no	no	no	no	no	no	no	no	no	no	no	no	no	no	no	no	no	no	no	no	no	no	no	no	no	no	no	no	no	no	no	no	no	no	no	contig00002	no
ERR3263955	no	no	no	no	no	no	no	no	no	no	no	no	no	no	no	no	no	no	no	no	no	no	no	no	no	no	no	no	no	no	no	no	no	no	no	no	no	no	no	no	no	no	no	no	no	no	no	contig00003	no
ERR3263956	no	no	no	no	no	no	no	no	no	no	no	no	no	no	no	no	no	no	no	no	no	no	no	no	no	no	no	no	no	no	no	no	no	no	no	no	no	no	no	no	no	no	no	no	no	no	no	contig00002	no
ERR3263957	no	no	no	no	no	no	no	no	no	no	no	no	no	no	no	no	no	no	no	no	no	no	no	no	no	no	no	no	no	no	no	no	no	no	no	no	no	no	no	no	no	no	no	no	no	no	no	contig00003	no
ERR3263958	no	no	no	no	no	no	no	no	no	no	no	no	no	no	no	no	no	no	no	no	no	no	no	no	no	no	no	no	no	no	no	no	no	no	no	no	no	no	no	no	no	no	no	no	no	no	no	contig00002	no
ERR3263959	no	no	no	no	no	no	no	no	no	no	no	no	no	no	no	no	no	no	no	no	no	no	no	no	no	no	no	no	no	no	no	no	no	no	no	no	no	no	no	no	no	no	no	no	no	no	no	contig00002	no
ERR3263960	no	no	no	no	no	no	no	no	no	no	no	no	no	no	no	no	no	no	no	no	no	no	no	no	no	no	no	no	no	no	no	no	no	no	no	no	no	no	no	no	no	no	no	no	no	no	no	contig00002	no
ERR3263965	no	no	no	no	no	no	no	no	no	no	no	no	no	no	no	no	no	no	no	no	no	no	no	no	no	no	no	no	no	no	no	no	no	no	no	no	no	no	no	no	no	no	no	no	no	no	no	contig00002	no
ERR3263966	no	no	no	no	no	no	no	no	no	no	no	no	no	no	no	no	no	no	no	no	no	no	no	no	no	no	no	no	no	no	no	no	no	no	no	no	no	no	no	no	no	no	no	no	no	no	no	contig00002	no
ERR3263967	no	no	no	no	no	no	no	no	no	no	no	no	no	no	no	no	no	no	no	no	no	no	no	no	no	no	no	no	no	no	no	no	no	no	no	no	no	no	no	no	no	no	no	no	no	no	no	contig00002	no
ERR3263968	no	no	no	no	no	no	no	no	no	no	no	no	no	no	no	no	no	no	no	no	no	no	no	no	no	no	no	no	no	no	no	no	no	no	no	no	no	no	no	no	no	no	no	no	no	no	no	contig00002	no
ERR3263969	no	no	no	no	no	no	no	no	no	no	no	no	no	no	no	no	no	no	no	no	no	no	no	no	no	no	no	no	no	no	no	no	no	no	no	no	no	no	no	no	no	no	no	no	no	no	no	contig00002	no
ERR3263970	no	no	no	no	no	no	no	no	no	no	no	no	no	no	no	no	no	no	no	no	no	no	no	no	no	no	no	no	no	no	no	no	no	no	no	no	no	no	no	no	no	no	no	no	no	no	no	contig00002	no
ERR3263990	no	no	no	no	no	no	no	no	no	no	no	no	no	no	no	no	no	no	no	no	no	no	no	no	no	no	no	no	no	no	no	no	no	no	no	no	no	no	no	no	no	no	no	no	no	no	no	contig00002	no
ERR3263991	no	no	no	no	no	no	no	no	no	no	no	no	no	no	no	no	no	no	no	no	no	no	no	no	no	no	no	no	no	no	no	no	no	no	no	no	no	no	no	no	no	no	no	no	no	no	no	contig00011	no
ERR3263992	no	no	no	no	no	no	no	no	no	no	no	no	no	no	no	no	no	no	no	no	no	no	no	no	no	no	no	no	no	no	no	no	no	no	no	no	no	no	no	no	no	no	no	no	no	no	no	contig00002	no
ERR3264075	no	no	no	no	no	no	no	no	no	no	no	no	no	no	no	no	no	no	no	no	no	no	no	no	no	no	no	no	no	no	no	no	no	no	no	no	no	no	no	no	no	no	no	no	no	no	no	contig00002	no
ERR3264076	no	no	no	no	no	no	no	no	no	no	no	no	no	no	no	no	no	no	no	no	no	no	no	no	no	no	no	no	no	no	no	no	no	no	no	no	no	no	no	no	no	no	no	no	no	no	no	contig00002	no
ERR3264077	no	no	no	no	no	no	no	no	no	no	no	no	no	no	no	no	no	no	no	no	no	no	no	no	no	no	no	no	no	no	no	no	no	no	no	no	no	no	no	no	no	no	no	no	no	no	no	contig00001	no
ERR3264078	no	no	no	no	no	no	no	no	no	no	no	no	no	no	no	no	no	no	no	no	no	no	no	no	no	no	no	no	no	no	no	no	no	no	no	no	no	no	no	no	no	no	no	no	no	no	no	contig00003	no
ERR3264079	no	no	no	no	no	no	no	no	no	no	no	no	no	no	no	no	no	no	no	no	no	no	no	no	no	no	no	no	no	no	no	no	no	no	no	no	no	no	no	no	no	no	no	no	no	no	no	contig00002	no
ERR3264091	no	no	no	no	no	no	no	no	no	no	no	no	no	no	no	no	no	no	no	no	no	no	no	no	no	no	no	no	no	no	no	no	no	no	no	no	no	no	no	no	no	no	no	no	no	no	no	contig00002	no
ERR3264092	no	no	no	no	no	no	no	no	no	no	no	no	no	no	no	no	no	no	no	no	no	no	no	no	no	no	no	no	no	no	no	no	no	no	no	no	no	no	no	no	no	no	no	no	no	no	no	contig00004	no
L00168-11	no	no	no	no	no	no	no	no	no	no	no	no	no	no	no	no	no	no	no	no	no	no	no	no	no	no	no	no	no	no	no	no	no	no	no	no	no	no	no	no	no	no	no	no	no	no	no	contig00002	no
L00170-11	no	no	no	no	no	no	no	no	no	no	no	no	no	no	no	no	no	no	no	no	no	no	no	no	no	no	no	no	no	no	no	no	no	no	no	no	no	no	no	no	no	no	no	no	no	no	no	contig00002	no
L00171-11	no	no	no	no	no	no	no	no	no	no	no	no	no	no	no	no	no	no	no	no	no	no	no	no	no	no	no	no	no	no	no	no	no	no	no	no	no	no	no	no	no	no	no	no	no	no	no	contig00007	no
L00177-17	no	no	no	no	no	no	no	no	no	contig00019	no	no	no	no	no	no	no	no	no	no	no	no	no	no	no	no	no	contig00044	no	contig00019	no	no	no	no	no	no	no	no	no	no	contig00019	no	contig00019	no	no	contig00010	no	contig00003	no
L00178-17	no	no	no	no	no	no	no	no	no	contig00018	no	no	no	no	no	no	no	no	no	no	no	no	no	no	no	no	no	contig00038	no	contig00018	no	no	no	no	no	no	no	no	no	no	contig00018	no	contig00018	no	no	contig00009	no	contig00002	no
L00214-11	no	no	no	no	no	no	no	no	no	no	no	no	no	no	no	no	no	no	no	no	no	no	no	no	no	no	no	no	no	no	no	no	no	no	no	no	no	no	no	no	no	no	no	no	no	no	no	contig00027	no
L00215-11	no	no	no	no	no	no	no	no	no	no	no	no	no	no	no	no	no	no	no	no	no	no	no	no	no	no	no	no	no	no	no	no	no	no	no	no	no	no	no	no	no	no	no	no	no	no	no	contig00002	no
L00235-17	no	no	no	no	no	no	no	no	no	contig00022	no	no	no	no	no	no	no	no	no	no	no	no	no	no	no	no	no	no	no	contig00022	no	no	no	no	no	no	no	no	no	no	contig00022	no	contig00022	no	no	no	contig00007	contig00003	no
L00236-17	no	no	no	no	no	no	no	no	no	no	no	no	no	no	no	no	no	no	no	no	no	no	no	no	no	no	no	no	no	no	no	no	no	no	no	no	no	no	no	no	no	no	no	no	no	no	no	contig00004	no
L00267-11	no	no	no	no	no	no	no	no	no	no	no	no	no	no	no	no	no	no	no	no	no	no	no	no	no	no	no	no	no	no	no	no	no	no	no	no	no	no	no	no	no	no	no	no	no	no	no	contig00021	no
L00268-11	no	no	no	no	no	no	no	no	no	no	no	no	no	no	no	no	no	no	no	no	no	no	no	no	no	no	no	no	no	no	no	no	no	no	no	no	no	no	no	no	no	no	no	no	no	no	no	contig00002	no
L00316-15	no	no	no	no	no	no	no	no	no	no	no	no	no	no	no	no	no	no	no	no	no	no	no	no	no	no	no	no	no	no	no	no	no	no	no	no	no	no	no	no	no	no	no	no	no	no	no	contig00002	no
L00325-11	no	no	no	no	no	no	no	no	no	no	no	no	no	no	no	no	no	no	no	no	no	no	no	no	no	no	no	no	no	no	no	no	no	no	no	no	no	no	no	no	no	no	no	no	no	no	no	contig00002	no
L00326-11	no	no	no	no	no	no	no	no	no	no	no	no	no	no	no	no	no	no	no	no	no	no	no	no	no	no	no	no	no	no	no	no	no	no	no	no	no	no	no	no	no	no	no	no	no	no	no	contig00002	no
L00361-17	no	no	no	no	no	no	no	no	contig00068	no	no	no	contig00055	no	no	no	no	no	no	no	no	no	no	contig00024	no	no	no	contig00036	no	contig00014	no	no	no	no	contig00042	no	no	no	no	no	contig00014	no	contig00014	contig00004	no	no	no	contig00027	no
L00413-15	no	no	no	no	no	no	no	no	no	contig00016	no	no	no	no	no	no	no	no	no	no	no	no	no	no	no	no	no	no	no	contig00016	no	no	no	no	no	no	no	no	no	no	no	no	contig00016	no	no	no	contig00003	contig00002	no
L00420-17	no	no	no	no	no	no	no	no	no	contig00017	no	no	contig00058	no	no	no	no	no	no	no	no	no	no	contig00026	no	no	no	contig00037	no	contig00017	no	no	no	no	contig00043	no	no	no	no	no	contig00017	no	contig00017	contig00010	no	no	no	contig00029	no
L00423-17	no	no	no	no	no	no	no	no	no	no	no	no	no	no	no	no	no	no	no	no	no	no	no	no	no	no	no	no	no	no	no	no	no	no	no	no	no	no	no	no	no	no	no	no	no	no	no	contig00002	no
L00430-17	no	no	no	no	no	no	no	no	no	contig00019	no	no	no	no	no	no	no	no	no	no	no	no	no	no	no	no	no	contig00041	no	contig00019	no	no	no	no	no	no	no	no	no	no	contig00019	no	contig00019	no	no	contig00013	no	contig00002	no
L00458-17	no	no	no	no	no	no	no	no	no	contig00016	no	no	no	no	no	no	no	no	no	no	no	no	no	no	no	no	no	no	no	contig00016	no	no	no	no	no	no	no	no	no	no	contig00016	no	contig00016	no	no	no	contig00003	contig00004	no
L00460-17	no	no	no	no	no	no	no	no	no	contig00017	no	no	no	no	no	no	no	no	no	no	no	no	no	no	no	no	no	no	no	contig00017	no	no	no	no	no	no	no	no	no	no	contig00017	no	contig00017	no	no	no	contig00010	contig00001	no
L00503-14	no	no	no	no	no	no	no	no	no	contig00019	no	no	no	no	no	no	no	no	no	no	no	no	no	no	no	no	no	contig00035	no	contig00019	no	no	no	no	no	no	no	no	no	no	contig00019	no	contig00019	no	no	contig00004	no	contig00002	no
L00504-14	no	no	no	no	no	no	no	no	no	contig00015	no	no	no	no	no	no	no	no	no	no	no	no	no	no	no	no	no	contig00035	no	contig00015	no	no	no	no	no	no	no	no	no	no	contig00015	no	contig00015	no	no	contig00009	no	contig00002	no
L00505-17	no	no	no	no	no	no	no	no	no	contig00012	no	no	no	no	no	no	no	no	no	no	no	no	no	no	no	no	no	contig00033	no	contig00012	no	no	no	no	no	no	no	no	no	no	contig00012	no	contig00012	contig00004	no	no	no	contig00028	no
L00511-17	no	no	no	no	no	no	no	no	no	contig00013	no	no	no	no	no	no	no	no	no	no	no	no	no	no	no	no	no	no	no	contig00013	no	no	no	no	no	no	no	no	no	no	contig00013	no	contig00013	no	no	no	contig00004	contig00002	no
L00520-12	no	no	no	no	no	no	no	no	no	no	no	no	no	no	no	no	no	no	no	no	no	no	no	no	no	no	no	no	no	no	no	no	no	no	no	no	no	no	no	no	no	no	no	no	no	no	no	contig00003	no
L00539-14	no	no	no	no	no	no	no	no	no	no	no	no	no	no	no	no	no	no	no	no	no	no	no	no	no	no	no	no	no	no	no	no	no	no	no	no	no	no	no	no	no	no	no	no	no	no	no	contig00002	no
L00559-14	no	no	no	no	no	no	no	no	no	no	no	no	no	no	no	no	no	no	no	no	no	no	no	no	no	no	no	no	no	no	no	no	no	no	no	no	no	no	no	no	no	no	no	no	no	no	no	contig00004	no
L00603-11	no	no	no	no	no	no	no	no	no	no	no	no	no	no	no	no	no	no	no	no	no	no	no	no	no	no	no	no	no	no	no	no	no	no	no	no	no	no	no	no	no	no	no	no	no	no	no	contig00007	no
L00622-12	no	no	no	no	no	no	no	no	no	contig00018	no	no	no	no	no	no	no	no	no	no	no	no	no	no	no	no	no	no	no	contig00018	no	no	no	no	no	no	no	no	no	no	contig00018	no	contig00018	no	no	no	contig00004	contig00002	no
L00656-17	no	no	no	no	no	no	no	no	no	contig00014	no	no	no	no	no	no	no	no	no	no	no	no	no	no	no	no	no	contig00030	no	contig00014	no	no	no	no	no	no	no	no	no	no	contig00014	no	contig00014	no	no	contig00009	no	contig00002	no
L00668-17	no	no	no	no	no	no	no	no	no	no	no	no	no	no	no	no	no	no	no	no	no	no	no	no	no	no	no	no	no	no	no	no	no	no	no	no	no	no	no	no	no	no	no	no	no	no	no	contig00002	no
L00692-17	no	no	no	no	no	no	no	no	no	contig00017	no	no	no	no	no	no	no	no	no	no	no	no	no	no	no	no	no	contig00037	no	contig00017	no	no	no	no	no	no	no	no	no	no	contig00017	no	contig00017	no	no	contig00010	no	contig00002	no
L00701-17	no	no	no	no	no	no	no	no	no	contig00014	no	no	no	no	no	no	no	no	no	no	no	no	no	no	no	no	no	contig00027	no	contig00014	no	no	no	no	no	no	no	no	no	no	contig00014	no	contig00014	contig00004	no	no	no	contig00022	no
L00702-17	no	no	no	no	no	no	no	no	no	contig00016	no	no	no	no	no	no	no	no	no	no	no	no	no	no	no	no	no	contig00034	no	contig00016	no	no	no	no	no	no	no	no	no	no	contig00016	no	contig00016	contig00003	no	no	no	contig00027	no
L00703-17	no	no	no	no	no	no	no	no	no	contig00013	no	no	no	no	no	no	no	no	no	no	no	no	no	no	no	no	no	no	no	contig00013	no	no	no	no	no	no	no	no	no	no	contig00013	no	contig00013	no	no	no	contig00003	contig00002	no
L00704-17	no	no	no	no	no	no	no	no	no	contig00015	no	no	no	no	no	no	no	no	no	no	no	no	no	no	no	no	no	no	no	contig00015	no	no	no	no	no	no	no	no	no	no	contig00015	no	contig00015	no	no	no	contig00005	contig00002	no
L00705-15	no	no	no	no	no	no	no	no	no	contig00015	no	no	no	no	no	no	no	no	no	no	no	no	no	no	no	no	no	no	no	contig00015	no	no	no	no	no	no	no	no	no	no	contig00015	no	contig00015	no	no	no	contig00003	contig00002	no
L00705-17	no	no	no	no	no	no	no	no	no	contig00018	no	no	no	no	no	no	no	no	no	no	no	no	no	no	no	no	no	contig00034	no	contig00018	no	no	no	no	no	no	no	no	no	no	contig00018	no	contig00018	contig00003	no	no	no	contig00028	no
L00706-17	no	no	no	no	no	no	no	no	no	contig00016	no	no	no	no	no	no	no	no	no	no	no	no	no	no	no	no	no	contig00029	no	contig00016	no	no	no	no	no	no	no	no	no	no	contig00016	no	contig00016	contig00004	no	no	no	contig00023	no
L00743-14	no	no	no	no	no	no	no	no	no	no	no	no	no	no	no	no	no	no	no	no	no	no	no	no	no	no	no	no	no	no	no	no	no	no	no	no	no	no	no	no	no	no	no	no	no	no	contig00003	contig00002	no
L00832-12	no	no	no	no	no	no	no	no	no	contig00022	no	no	no	no	no	no	no	no	no	no	no	no	no	no	no	no	no	no	no	contig00022	no	no	no	no	no	no	no	no	no	no	contig00022	no	contig00022	no	no	no	contig00003	contig00002	no
L00843-17	no	no	no	no	no	no	no	no	no	contig00016	no	no	no	no	no	no	no	no	no	no	no	no	no	no	no	no	no	contig00034	no	contig00016	no	no	no	no	no	no	no	no	no	no	contig00016	no	contig00016	no	no	contig00009	no	contig00002	no
L00844-17	no	no	no	no	no	no	no	no	no	contig00018	no	no	no	no	no	no	no	no	no	no	no	no	no	no	no	no	no	contig00039	no	contig00018	no	no	no	no	no	no	no	no	no	no	contig00018	no	contig00018	no	no	contig00010	no	contig00002	no
L00846-11	no	no	no	no	no	no	no	no	no	contig00019	no	no	no	no	no	no	no	no	no	no	no	no	no	no	no	no	no	no	no	contig00019	no	no	no	no	no	no	no	no	no	no	contig00019	no	contig00019	no	no	no	contig00004	contig00002	no
L00950-17	no	no	no	no	no	no	no	no	no	no	no	no	no	no	no	no	no	no	no	no	no	no	no	no	no	no	no	no	no	no	no	no	no	no	no	no	no	no	no	no	no	no	no	no	no	no	no	contig00003	no
L00971-13	no	no	no	no	no	no	no	no	no	contig00017	no	no	no	no	no	no	no	no	no	no	no	no	no	no	no	no	no	contig00039	no	contig00017	no	no	no	no	no	no	no	no	no	no	contig00017	no	contig00017	no	no	contig00004	no	contig00003	no
L00974-13	no	no	no	no	no	no	no	no	no	contig00018	no	no	no	no	no	no	no	no	no	no	no	no	no	no	no	no	no	contig00033	no	contig00018	no	no	no	no	no	no	no	no	no	no	contig00018	no	contig00018	no	no	contig00012	no	contig00002	no
L00977-17	no	no	no	no	no	no	no	no	no	contig00017	no	no	no	no	no	no	no	no	no	no	no	no	no	no	no	no	no	no	no	contig00017	no	no	no	no	no	no	no	no	no	no	contig00017	no	contig00017	no	no	no	contig00003	contig00002	no
L00981-13	no	no	no	no	no	no	no	no	no	contig00015	no	no	no	no	no	no	no	no	no	no	no	no	no	no	no	no	no	contig00032	no	contig00015	no	no	no	no	no	no	no	no	no	no	contig00015	no	contig00015	no	no	contig00007	no	contig00002	no
L00982-13	no	no	no	no	no	no	no	no	no	contig00022	no	no	no	no	no	no	no	no	no	no	no	no	no	no	no	no	no	contig00043	no	contig00022	no	no	no	no	no	no	no	no	no	no	contig00022	no	contig00022	no	no	contig00007	no	contig00003	no
L00985-17	no	no	no	no	no	no	no	no	contig00056	no	no	no	contig00044	no	no	no	no	no	no	no	no	no	no	contig00022	no	no	no	contig00032	no	contig00017	no	no	no	no	contig00037	no	no	no	no	no	contig00017	no	contig00017	contig00004	no	no	no	contig00024	no
L01013-17	no	no	no	no	no	no	no	no	no	no	no	no	no	no	no	no	no	no	no	no	no	no	no	no	no	no	no	no	no	no	no	no	no	no	no	no	no	no	no	no	no	no	no	no	no	no	no	contig00002	no
L01014-17	no	no	no	no	no	no	no	no	no	no	no	no	no	no	no	no	no	no	no	no	no	no	no	no	no	no	no	no	no	no	no	no	no	no	no	no	no	no	no	no	no	no	no	no	no	no	no	contig00002	no
L01053-17	no	no	no	no	no	no	no	no	no	contig00015	no	no	no	no	no	no	no	no	no	no	no	no	no	no	no	no	no	no	no	contig00015	no	no	no	no	no	no	no	no	no	no	contig00015	no	contig00015	contig00004	no	no	no	contig00027	no
L01074-17	no	no	no	no	no	no	no	no	no	contig00019	no	no	no	no	no	no	no	no	no	no	no	no	no	no	no	no	no	no	no	contig00019	no	no	no	no	no	no	no	no	no	no	contig00019	no	contig00019	no	no	no	contig00008	contig00002	no
L01259-11	no	no	no	no	no	no	no	no	no	no	no	no	no	no	no	no	no	no	no	no	no	no	no	no	no	no	no	no	no	no	no	no	no	no	no	no	no	no	no	no	no	no	no	no	no	no	no	contig00002	no
L01267-11	no	no	no	no	no	no	no	no	no	no	no	no	no	no	no	no	no	no	no	no	no	no	no	no	no	no	no	no	no	no	no	no	no	no	no	no	no	no	no	no	no	no	no	no	no	no	no	contig00002	no
L01364-17	no	no	no	no	no	no	no	no	no	no	no	no	no	no	no	no	no	no	no	no	no	no	no	no	no	no	no	no	no	no	no	no	no	no	no	no	no	no	no	no	no	no	no	no	no	no	no	contig00002	no
L01370-15	no	no	no	no	no	no	no	no	no	contig00016	no	no	no	no	no	no	no	no	no	no	no	no	no	no	no	no	no	no	no	contig00016	no	no	no	no	no	no	no	no	no	no	contig00016	no	contig00016	contig00003	no	no	no	contig00028	no
L01371-15	no	no	no	no	no	no	no	no	no	contig00015	no	no	no	no	no	no	no	no	no	no	no	no	no	no	no	no	no	no	no	contig00015	no	no	no	no	no	no	no	no	no	no	contig00015	no	contig00015	contig00003	no	no	no	contig00027	no
L01372-15	no	no	no	no	no	no	no	no	no	contig00030	no	no	no	no	no	no	no	no	no	no	no	no	no	contig00024	no	no	no	no	no	contig00030	no	no	no	no	contig00037	no	no	no	no	no	contig00030	no	contig00030	contig00003	no	no	no	contig00026	no
L01384-14	no	no	no	no	no	no	no	no	no	no	no	no	no	no	no	no	no	no	no	no	no	no	no	no	no	no	no	no	no	no	no	no	no	no	no	no	no	no	no	no	no	no	no	no	no	no	no	contig00001	no
L01397-17	no	no	no	no	no	no	no	no	no	no	no	no	no	no	no	no	no	no	no	no	no	no	no	no	no	no	no	no	no	no	no	no	no	no	no	no	no	no	no	no	no	no	no	no	no	no	no	contig00002	no
L01398-17	no	no	no	no	no	no	no	no	no	no	no	no	no	no	no	no	no	no	no	no	no	no	no	no	no	no	no	no	no	no	no	no	no	no	no	no	no	no	no	no	no	no	no	no	no	no	no	contig00001	no
L01401-13	no	no	no	no	no	no	no	no	no	contig00016	no	no	no	no	no	no	no	no	no	no	no	no	no	no	no	no	no	no	no	contig00016	no	no	no	no	no	no	no	no	no	no	no	no	contig00016	no	no	no	no	contig00002	no
L01472-14	no	no	no	no	no	no	no	no	no	no	no	no	no	no	no	no	no	no	no	no	no	no	no	no	no	no	no	no	no	no	no	no	no	no	no	no	no	no	no	no	no	no	no	no	no	no	no	contig00002	no
L01473-14	no	no	no	no	no	no	no	no	no	no	no	no	no	no	no	no	no	no	no	no	no	no	no	no	no	no	no	no	no	no	no	no	no	no	no	no	no	no	no	no	no	no	no	no	no	no	no	contig00002	no
L01505-16	contig00029	no	no	no	no	contig00048	no	no	no	contig00054	no	no	no	contig00029	no	no	contig00029	no	no	no	no	no	no	no	no	no	no	no	no	contig00049	contig00029	no	no	contig00048	no	no	no	no	no	no	contig00023	no	contig00049	no	no	no	contig00012	contig00005	no
L01507-16	contig00036	no	no	no	no	contig00058	no	no	no	contig00068	no	no	no	contig00036	no	no	no	no	no	no	no	no	no	no	no	no	no	no	no	contig00057	contig00036	no	no	contig00058	no	no	no	no	no	no	contig00027	no	contig00057	no	no	no	contig00011	contig00004	no
L01514-15	no	no	no	no	no	no	no	no	no	contig00015	no	no	no	no	no	no	no	no	no	no	no	no	no	no	no	no	no	no	no	contig00015	no	no	no	no	no	no	no	no	no	no	contig00015	no	contig00015	no	no	no	contig00003	contig00002	no
L01527-16	no	no	no	no	no	no	no	no	no	contig00016	no	no	no	no	no	no	no	no	no	no	no	no	no	no	no	no	no	no	no	contig00016	contig00036	no	no	no	no	no	no	no	no	no	contig00016	no	contig00016	no	no	no	contig00003	contig00002	no
L01528-16	no	no	no	no	no	no	no	no	no	contig00014	no	no	no	no	no	no	no	no	no	no	no	no	no	no	no	no	no	no	no	contig00014	no	no	no	no	no	no	no	no	no	no	contig00014	no	contig00014	no	no	no	contig00004	contig00002	no
L01529-14	no	no	no	no	no	no	no	no	no	no	no	no	no	no	no	no	no	no	no	no	no	no	no	no	no	no	no	no	no	no	no	no	no	no	no	no	no	no	no	no	no	no	no	no	no	no	no	contig00002	no
L01531-14	no	no	no	no	no	no	no	no	no	no	no	no	no	no	no	no	no	no	no	no	no	no	no	no	no	no	no	no	no	no	no	no	no	no	no	no	no	no	no	no	no	no	no	no	no	no	no	contig00002	no
L01536-14	no	no	no	no	no	no	no	no	no	no	no	no	no	no	no	no	no	no	no	no	no	no	no	no	no	no	no	no	no	no	no	no	no	no	no	no	no	no	no	no	no	no	no	no	no	no	no	contig00002	no
L01553-13	no	no	no	no	no	no	no	no	no	contig00030	no	no	no	no	no	no	no	no	no	no	no	no	no	no	no	no	no	contig00047	no	contig00030	no	no	no	no	no	no	no	no	no	no	contig00030	no	contig00030	no	no	contig00002	no	contig00022	no
L01566-13	no	no	no	no	no	no	no	no	no	contig00053	no	no	no	no	no	no	no	no	no	no	no	no	no	no	no	no	no	contig00047	no	contig00053	no	no	no	no	no	no	no	no	no	no	contig00032	no	contig00053	no	no	contig00008	no	contig00003	no
L01580-19	contig00052	no	no	no	no	no	no	no	no	contig00041	no	no	no	contig00052	no	no	contig00052	no	no	no	no	contig00061	no	no	no	no	no	contig00056	no	contig00041	no	no	no	no	no	no	no	no	no	no	contig00041	no	contig00041	no	no	contig00045	no	contig00001	no
L01581-19	contig00048	no	no	no	no	no	no	no	no	contig00033	no	no	no	contig00048	no	no	contig00048	no	no	no	no	contig00054	no	no	no	no	no	contig00051	no	contig00033	no	no	no	no	no	no	no	no	no	no	contig00033	no	contig00033	no	no	contig00002	no	contig00001	no
L01655-17	no	no	no	no	no	no	no	no	no	contig00017	no	no	no	no	no	no	no	no	no	no	no	no	no	no	no	no	no	contig00039	no	contig00017	no	no	no	no	no	no	no	no	no	no	contig00017	no	contig00017	no	no	contig00011	no	contig00002	no
L01740-14	no	no	no	no	no	no	no	no	no	no	no	no	no	no	no	no	no	no	no	no	no	no	no	no	no	no	no	no	no	no	no	no	no	no	no	no	no	no	no	no	no	no	no	no	no	no	no	contig00001	no
L01774-14	no	no	no	no	no	no	no	no	no	contig00018	no	no	no	no	no	no	no	no	no	no	no	no	no	no	no	no	no	no	no	contig00018	no	no	no	no	no	no	no	no	no	no	contig00018	no	contig00018	contig00005	no	no	no	contig00026	no
L01846-14	no	no	no	no	no	no	no	no	no	no	no	no	no	no	no	no	no	no	no	no	no	no	no	no	no	no	no	no	no	no	no	no	no	no	no	no	no	no	no	no	no	no	no	no	no	no	no	contig00026	no
L02065-13	no	no	no	no	no	no	no	no	no	contig00019	no	no	no	no	no	no	no	no	no	no	no	no	no	no	no	no	no	contig00044	no	contig00019	no	no	no	no	no	no	no	no	no	no	contig00019	no	contig00019	no	no	contig00005	no	contig00002	no
L02260-16	no	no	no	no	no	no	no	no	no	contig00018	no	no	no	no	no	no	no	no	no	no	no	no	no	no	no	no	no	contig00037	no	contig00018	no	no	no	no	no	no	no	no	no	no	contig00018	no	contig00018	no	no	contig00009	no	contig00002	no
L02735-16	no	no	no	no	no	no	no	no	no	contig00018	no	no	no	no	no	no	no	no	no	no	no	no	no	no	no	no	no	no	no	contig00018	no	no	no	no	no	no	no	no	no	no	contig00018	no	contig00018	contig00017	no	no	no	contig00029	no
L02859-16	no	no	no	no	no	no	no	no	contig00066	no	no	no	contig00057	no	no	no	no	no	no	no	no	no	no	contig00028	no	no	no	contig00038	no	contig00034	no	no	no	no	contig00043	no	no	no	no	no	contig00034	no	contig00034	contig00004	no	no	no	contig00030	no
L02979-16	no	no	no	no	no	no	no	no	no	contig00018	no	no	no	no	no	no	no	no	no	no	no	no	no	no	no	no	no	contig00039	no	contig00018	no	no	no	no	no	no	no	no	no	no	contig00018	no	contig00018	no	no	contig00011	no	contig00002	no
L02989-16	no	no	no	no	no	no	no	no	no	contig00019	no	no	no	no	no	no	no	no	no	no	no	no	no	no	no	no	no	contig00038	no	contig00019	no	no	no	no	no	no	no	no	no	no	contig00019	no	contig00019	no	no	contig00011	no	contig00002	no
L02990-16	no	no	no	no	no	no	no	no	no	contig00020	no	no	no	no	no	no	no	no	no	no	no	no	no	no	no	no	no	contig00037	no	contig00020	no	no	no	no	no	no	no	no	no	no	contig00020	no	contig00020	no	no	contig00007	no	contig00002	no
L03008-16	no	no	no	no	no	no	no	no	no	contig00018	no	no	no	no	no	no	no	no	no	no	no	no	no	no	no	no	no	no	no	contig00018	no	no	no	no	no	no	no	no	no	no	contig00018	no	contig00018	no	no	no	contig00002	contig00004	no
L03025-16	no	no	no	no	no	no	no	no	no	contig00017	no	no	contig00044	no	no	no	no	no	no	no	no	no	no	no	no	no	no	contig00034	no	contig00017	no	no	no	no	no	no	no	no	no	no	contig00017	no	contig00017	contig00004	no	no	no	contig00028	no
L03821-15	no	no	no	no	no	no	no	no	no	no	no	no	no	no	no	no	no	no	no	no	no	no	no	no	no	no	no	no	no	no	no	no	no	no	no	no	no	no	no	no	no	no	no	no	no	no	no	contig00002	no
L0SCOT2	contig00031	no	no	no	no	no	no	no	no	contig00013	no	no	no	contig00031	no	no	contig00031	no	no	no	no	contig00038	no	no	no	no	no	contig00033	no	contig00013	no	no	contig00043	no	no	no	no	no	no	no	contig00013	no	contig00013	no	no	contig00009	no	contig00002	no
S00056-16	no	no	no	no	no	no	no	no	no	contig00019	no	no	contig00045	no	no	no	no	no	no	no	no	no	no	no	no	no	no	contig00034	no	contig00019	no	no	no	no	no	no	no	no	no	no	contig00019	no	contig00019	contig00003	no	no	no	contig00028	no
S00057-16	no	no	no	no	no	no	no	no	no	contig00019	no	no	contig00046	no	no	no	no	no	no	no	no	no	no	no	no	no	no	contig00035	no	contig00019	no	no	no	no	no	no	no	no	no	no	contig00019	no	contig00019	contig00003	no	no	no	contig00029	no
S00058-16	no	no	no	no	no	no	no	no	no	contig00018	no	no	contig00043	no	no	no	no	no	no	no	no	no	no	no	no	no	no	contig00031	no	contig00018	no	no	no	no	no	no	no	no	no	no	contig00018	no	contig00018	contig00006	no	no	no	contig00025	no
S00059-16	no	no	no	no	no	no	no	no	no	contig00016	no	no	contig00046	no	no	no	no	no	no	no	no	no	no	no	no	no	no	contig00036	no	contig00016	no	no	no	no	no	no	no	no	no	no	contig00016	no	contig00016	contig00002	no	no	no	contig00029	no
S00060-16	no	no	no	no	no	no	no	no	no	contig00018	no	no	contig00044	no	no	no	no	no	no	no	no	no	no	no	no	no	no	contig00034	no	contig00018	no	no	no	no	no	no	no	no	no	no	contig00018	no	contig00018	contig00006	no	no	no	contig00027	no
S00061-16	no	no	no	no	no	no	no	no	no	contig00019	no	no	contig00044	no	no	no	no	no	no	no	no	no	no	no	no	no	no	contig00036	no	contig00019	no	no	no	no	no	no	no	no	no	no	contig00019	no	contig00019	contig00005	no	no	no	contig00028	no
S00062-16	no	no	no	no	no	no	no	no	no	contig00017	no	no	contig00046	no	no	no	no	no	no	no	no	no	no	no	no	no	no	contig00037	no	contig00017	no	no	no	no	no	no	no	no	no	no	contig00017	no	contig00017	contig00005	no	no	no	contig00032	no
S00063-16	no	no	no	no	no	no	no	no	no	contig00020	no	no	contig00047	no	no	no	no	no	no	no	no	no	no	no	no	no	no	contig00037	no	contig00020	no	no	no	no	no	no	no	no	no	no	contig00020	no	contig00020	contig00003	no	no	no	contig00030	no
S00064-16	no	no	no	no	no	no	no	no	no	contig00018	no	no	contig00042	no	no	no	no	no	no	no	no	no	no	no	no	no	no	contig00033	no	contig00018	no	no	no	no	no	no	no	no	no	no	contig00018	no	contig00018	contig00005	no	no	no	contig00026	no
S00065-16	no	no	no	no	no	no	no	no	no	contig00020	no	no	contig00048	no	no	no	no	no	no	no	no	no	no	no	no	no	no	contig00039	no	contig00020	no	no	no	no	no	no	no	no	no	no	contig00020	no	contig00020	contig00011	no	no	no	contig00032	no
S00066-16	no	no	no	no	no	no	no	no	no	contig00017	no	no	contig00043	no	no	no	no	no	no	no	no	no	no	no	no	no	no	contig00034	no	contig00017	no	no	no	no	no	no	no	no	no	no	contig00017	no	contig00017	contig00002	no	no	no	contig00029	no
S00166-10	no	no	no	no	no	no	no	no	no	no	no	no	no	no	no	no	no	no	no	no	no	no	no	no	no	no	no	no	no	no	no	no	no	no	no	no	no	no	no	no	no	no	no	no	no	no	no	contig00002	no
S00197-17	no	no	no	no	no	no	no	no	no	contig00014	no	no	no	no	no	no	no	no	no	no	no	no	no	no	no	no	no	contig00037	no	contig00014	no	no	no	no	no	no	no	no	no	no	contig00014	no	contig00014	no	no	contig00004	no	contig00028	no
S00198-17	no	no	no	no	no	no	no	no	no	contig00014	no	no	no	no	no	no	no	no	no	no	no	no	no	no	no	no	no	contig00029	no	contig00014	no	no	no	no	no	no	no	no	no	no	contig00014	no	contig00014	no	no	contig00003	no	contig00002	no
S00223-17	no	no	no	no	no	no	no	no	no	no	no	no	no	no	no	no	no	no	no	no	no	no	no	no	no	no	no	no	no	no	no	no	no	no	no	no	no	no	no	no	no	no	no	no	no	no	no	contig00002	no
S00501-17	no	no	no	no	no	no	no	no	no	contig00015	no	no	no	no	no	no	no	no	no	no	no	no	no	no	no	no	no	contig00031	no	contig00015	no	no	no	no	no	no	no	no	no	no	contig00015	no	contig00015	no	no	contig00007	no	contig00002	no
S00551-16	no	no	no	no	no	no	no	no	no	no	no	no	no	no	no	no	no	no	no	no	no	no	no	no	no	no	no	no	no	no	no	no	no	no	no	no	no	no	no	no	no	no	no	no	no	no	no	contig00002	no
S00581-17	no	no	no	no	no	no	no	no	no	contig00015	no	no	no	no	no	no	no	no	no	no	no	no	no	no	no	no	no	contig00037	no	contig00015	no	no	no	no	no	no	no	no	no	no	contig00015	no	contig00015	no	no	contig00001	no	contig00003	no
S00633-15	no	no	no	no	no	no	no	no	no	no	no	no	no	no	no	no	no	no	no	no	no	no	no	no	no	no	no	no	no	no	no	no	no	no	no	no	no	no	no	no	no	no	no	no	no	no	no	contig00002	no
S00691-09	no	no	no	no	no	no	no	no	no	no	no	no	no	no	no	no	no	no	no	no	no	no	no	no	no	no	no	no	no	no	no	no	no	no	no	no	no	no	no	no	no	no	no	no	contig00003	no	no	contig00002	no
S00705-14	no	no	no	no	no	no	no	no	no	no	no	no	no	no	no	no	no	no	no	no	no	no	no	no	no	no	no	no	no	no	no	no	no	no	no	no	no	no	no	no	no	no	no	no	no	no	no	contig00002	no
S00706-14	no	no	no	no	no	no	no	no	no	no	no	no	no	no	no	no	no	no	no	no	no	no	no	no	no	no	no	no	no	no	no	no	no	no	no	no	no	no	no	no	no	no	no	no	no	no	no	contig00002	no
S00801-14	no	no	no	no	no	no	no	no	no	no	no	no	no	no	no	no	no	no	no	no	no	no	no	no	no	no	no	no	no	no	no	no	no	no	no	no	no	no	no	no	no	no	no	no	no	no	no	contig00002	no
S00915-16	no	no	no	no	no	no	no	no	no	no	no	no	no	no	no	no	no	no	no	no	no	no	no	no	no	no	no	no	no	no	no	no	no	no	no	no	no	no	no	no	no	no	no	no	no	no	no	contig00004	no
S00997-17	no	no	no	no	no	no	no	no	no	contig00015	no	no	no	no	no	no	no	no	no	no	no	no	no	no	no	no	no	contig00032	no	contig00015	no	no	no	no	no	no	no	no	no	no	contig00015	no	contig00015	no	no	contig00009	no	contig00002	no
S01116-16	no	no	no	no	no	no	no	no	no	no	no	no	no	no	no	no	no	no	no	no	no	no	no	no	no	no	no	no	no	no	no	no	no	no	no	no	no	no	no	no	no	no	no	no	no	no	no	contig00004	no
S01152-17	no	no	no	no	no	no	no	no	no	contig00016	no	no	no	no	no	no	no	no	no	no	no	no	no	no	no	no	no	contig00036	no	contig00016	no	no	no	no	no	no	no	no	no	no	contig00016	no	contig00016	no	no	contig00009	no	contig00002	no
S01158-15	no	no	no	no	no	no	no	no	no	no	no	no	no	no	no	no	no	no	no	no	no	no	no	no	no	no	no	no	no	no	no	no	no	no	no	no	no	no	no	no	no	no	no	no	no	no	no	contig00002	no
S01159-12	no	no	no	no	no	no	no	no	no	no	no	no	no	no	no	no	no	no	no	no	no	no	no	no	no	no	no	no	no	no	no	no	no	no	no	no	no	no	no	no	no	no	no	no	no	no	no	contig00002	no
S01159-15	no	no	no	no	no	no	no	no	no	no	no	no	no	no	no	no	no	no	no	no	no	no	no	no	no	no	no	no	no	no	no	no	no	no	no	no	no	no	no	no	no	no	no	no	no	no	no	contig00002	no
S01160-15	no	no	no	no	no	no	no	no	no	no	no	no	no	no	no	no	no	no	no	no	no	no	no	no	no	no	no	no	no	no	no	no	no	no	no	no	no	no	no	no	no	no	no	no	no	no	no	contig00002	no
S01161-15	no	no	no	no	no	no	no	no	no	no	no	no	no	no	no	no	no	no	no	no	no	no	no	no	no	no	no	no	no	no	no	no	no	no	no	no	no	no	no	no	no	no	no	no	no	no	no	contig00002	no
S01162-15	no	no	no	no	no	no	no	no	no	no	no	no	no	no	no	no	no	no	no	no	no	no	no	no	no	no	no	no	no	no	no	no	no	no	no	no	no	no	no	no	no	no	no	no	no	no	no	contig00002	no
S01163-15	no	no	no	no	no	no	no	no	no	no	no	no	no	no	no	no	no	no	no	no	no	no	no	no	no	no	no	no	no	no	no	no	no	no	no	no	no	no	no	no	no	no	no	no	no	no	no	contig00002	no
S01164-15	no	no	no	no	no	no	no	no	no	no	no	no	no	no	no	no	no	no	no	no	no	no	no	no	no	no	no	no	no	no	no	no	no	no	no	no	no	no	no	no	no	no	no	no	no	no	no	contig00002	no
S01165-15	no	no	no	no	no	no	no	no	no	no	no	no	no	no	no	no	no	no	no	no	no	no	no	no	no	no	no	no	no	no	no	no	no	no	no	no	no	no	no	no	no	no	no	no	no	no	no	contig00002	no
S01165-17	no	no	no	no	no	no	no	no	no	no	no	no	no	no	no	no	no	no	no	no	no	no	no	no	no	no	no	no	no	no	no	no	no	no	no	no	no	no	no	no	no	no	no	no	no	no	no	contig00002	no
S01312-19	no	no	no	no	no	no	no	no	no	no	no	no	no	no	no	no	no	no	no	no	no	no	no	no	no	no	no	no	no	no	no	no	no	no	no	no	no	no	no	no	no	no	no	no	no	no	no	contig00003	no
S01668-16	no	no	no	no	no	no	no	no	no	no	no	no	no	no	no	no	no	no	no	no	no	no	no	no	no	no	no	no	no	no	no	no	no	no	no	no	no	no	no	no	no	contig00017	no	no	no	no	no	contig00002	no
S01703-15	no	no	no	no	no	no	no	no	no	no	no	no	no	no	no	no	no	no	no	no	no	no	no	no	no	no	no	no	no	no	no	no	no	no	no	no	no	no	no	no	no	no	no	no	no	no	no	contig00002	no
S02225-16	no	no	no	no	no	no	no	no	no	contig00014	no	no	contig00046	no	no	no	no	no	no	no	no	no	no	no	no	no	no	contig00036	no	contig00014	no	no	no	no	no	no	no	no	no	no	contig00014	no	contig00014	contig00004	no	no	no	contig00030	no
S02277-19	no	no	no	no	no	no	no	no	no	contig00014	no	no	no	no	no	no	no	no	no	no	no	no	no	no	no	no	no	no	no	contig00014	no	no	no	no	no	no	no	no	no	no	contig00014	no	contig00014	no	no	no	contig00003	contig00004	no
S02287-14	no	no	no	no	no	no	no	no	no	no	no	no	no	no	no	no	no	no	no	no	no	no	no	no	no	no	no	no	no	no	no	no	no	no	no	no	no	no	no	no	no	no	no	no	no	no	no	contig00002	no
S02299-14	no	no	no	no	no	no	no	no	no	no	no	no	no	no	no	no	no	no	no	no	no	no	no	no	no	no	no	no	no	no	no	no	no	no	no	no	no	no	no	no	no	no	no	no	no	no	no	contig00005	no
S02394-12	no	no	no	no	no	no	no	no	no	no	no	no	no	no	no	no	no	no	no	no	no	no	no	no	no	no	no	no	no	no	no	no	no	no	no	no	no	no	no	no	no	no	no	no	no	no	no	contig00002	no
S02412-17	no	no	no	no	no	no	no	no	no	no	no	no	no	no	no	no	no	no	no	no	no	no	no	no	no	no	no	no	no	no	no	no	no	no	no	no	no	no	no	no	no	no	no	no	no	no	no	contig00002	no
S02682-17	no	no	no	no	no	no	no	no	no	no	no	no	no	no	no	no	no	no	no	no	no	no	no	no	no	no	no	no	no	no	no	no	no	no	no	no	no	no	no	no	no	no	no	no	no	no	no	contig00002	no
S02963-13	no	no	no	no	no	no	no	no	no	no	no	no	no	no	no	no	no	no	no	no	no	no	no	no	no	no	no	no	no	no	no	no	no	no	no	no	no	no	no	no	no	no	no	no	no	no	no	contig00002	no
S02979-15	no	no	no	no	no	no	no	no	no	no	no	no	no	no	no	no	no	no	no	no	no	no	no	no	no	no	no	no	no	no	no	no	no	no	no	no	no	no	no	no	no	no	no	no	no	no	no	contig00003	no
S03727-17	no	no	no	no	no	no	no	no	no	contig00020	no	no	no	no	no	no	no	no	no	no	no	no	no	no	no	no	no	contig00053	no	contig00020	no	no	no	no	no	no	no	no	contig00058	no	contig00020	no	contig00020	no	no	no	contig00002	contig00001	contig00058
S03800-10	no	no	no	no	no	no	no	no	no	no	no	no	no	no	no	no	no	no	no	no	no	no	no	no	no	no	no	no	no	no	no	no	no	no	no	no	no	no	no	no	no	no	no	no	no	no	no	contig00002	no
S03958-18	no	no	no	no	no	no	no	no	no	no	no	no	no	no	no	no	no	no	no	no	no	no	no	no	no	no	no	no	no	no	no	no	no	no	no	no	no	no	no	no	no	no	no	no	no	no	no	contig00001	no
S03969-18	no	no	no	no	no	no	no	no	no	no	no	no	no	no	no	no	no	no	no	no	no	no	no	no	no	no	no	no	no	no	no	no	no	no	no	no	no	no	no	no	no	no	no	no	no	no	no	contig00002	no
S04076-16	no	no	no	no	no	no	no	no	no	contig00014	no	no	no	no	no	no	no	no	no	no	no	no	no	no	no	no	no	no	no	contig00014	no	no	no	no	no	no	no	no	no	no	contig00014	no	contig00014	contig00004	no	no	no	contig00026	no
S04161-15	no	no	no	no	no	no	no	no	no	no	no	no	no	no	no	no	no	no	no	no	no	no	no	no	no	no	no	no	no	no	no	no	no	no	no	no	no	no	no	no	no	no	no	no	no	no	no	contig00002	no
S04170-18	no	no	no	no	no	no	no	no	no	no	no	no	no	no	no	no	no	no	no	no	no	no	no	no	no	no	no	no	no	no	no	no	no	no	no	no	no	no	no	no	no	no	no	no	no	no	no	contig00004	no
S04245-11	no	no	no	no	no	no	no	no	no	contig00022	contig00022	contig00022	no	no	no	no	no	no	no	no	no	no	no	no	no	no	no	no	no	contig00022	no	no	no	no	no	no	no	no	no	no	contig00022	no	contig00022	no	no	no	no	contig00002	no
S04411-15	no	no	no	no	no	no	no	no	no	contig00018	no	no	contig00043	no	no	no	no	no	no	no	no	no	no	no	no	no	no	contig00035	no	contig00018	no	no	no	no	no	no	no	no	no	no	contig00018	no	contig00018	contig00005	no	no	no	contig00029	no
S04446-15	no	no	no	no	no	no	no	no	no	contig00018	no	no	no	no	no	no	no	no	no	no	no	no	no	no	no	no	no	contig00035	no	contig00018	no	no	no	no	no	no	no	no	no	no	contig00018	no	contig00018	no	no	contig00010	no	contig00002	no
S04686-11	no	no	no	no	no	no	no	no	no	contig00014	no	no	no	no	no	no	no	no	no	no	no	no	no	no	no	no	no	no	no	contig00014	no	no	no	no	no	no	no	no	no	no	contig00014	no	contig00014	no	no	no	contig00004	contig00002	no
S04688-15	no	no	no	no	no	no	no	no	no	contig00018	no	no	contig00039	no	no	no	no	no	no	no	no	no	no	no	no	no	no	contig00033	no	contig00018	no	no	no	no	no	no	no	no	no	no	contig00018	no	contig00018	contig00003	no	no	no	contig00027	no
S04690-15	no	no	no	no	no	no	no	no	no	contig00017	no	no	contig00040	no	no	no	no	no	no	no	no	no	no	no	no	no	no	contig00031	no	contig00017	no	no	no	no	no	no	no	no	no	no	contig00017	no	contig00017	contig00004	no	no	no	contig00026	no
S04691-15	no	no	no	no	no	no	no	no	no	contig00020	no	no	contig00046	no	no	no	no	no	no	no	no	no	no	no	no	no	no	contig00036	no	contig00020	no	no	no	no	no	no	no	no	no	no	contig00020	no	contig00020	contig00002	no	no	no	contig00030	no
S04693-15	no	no	no	no	no	no	no	no	no	contig00021	no	no	contig00049	no	no	no	no	no	no	no	no	no	no	no	no	no	no	contig00038	no	contig00021	no	no	no	no	no	no	no	no	no	no	contig00021	no	contig00021	contig00030	no	no	no	contig00031	no
S04694-15	no	no	no	no	no	no	no	no	no	no	no	no	no	no	no	no	no	no	no	no	no	no	no	no	no	no	no	no	no	no	no	no	no	no	no	no	no	no	no	no	no	no	no	no	no	no	no	contig00002	no
S04695-15	no	no	no	no	no	no	no	no	no	contig00018	no	no	contig00043	no	no	no	no	no	no	no	no	no	no	no	no	no	no	contig00035	no	contig00018	no	no	no	no	no	no	no	no	no	no	contig00018	no	contig00018	contig00003	no	no	no	contig00029	no
S04696-15	no	no	no	no	no	no	no	no	no	contig00017	no	no	contig00043	no	no	no	no	no	no	no	no	no	no	no	no	no	no	contig00035	no	contig00017	no	no	no	no	no	no	no	no	no	no	contig00017	no	contig00017	contig00003	no	no	no	contig00029	no
S04697-15	no	no	no	no	no	no	no	no	no	no	no	no	no	no	no	no	no	no	no	no	no	no	no	no	no	no	no	no	no	no	no	no	no	no	no	no	no	no	no	no	no	no	no	no	no	no	no	contig00002	no
S04698-15	no	no	no	no	no	no	no	no	no	contig00016	no	no	contig00040	no	no	no	no	no	no	no	no	no	no	no	no	no	no	contig00031	no	contig00016	no	no	no	no	no	no	no	no	no	no	contig00016	no	contig00016	contig00004	no	no	no	contig00026	no
S04699-15	no	no	no	no	no	no	no	no	no	contig00017	no	no	contig00043	no	no	no	no	no	no	no	no	no	no	no	no	no	no	contig00035	no	contig00017	no	no	no	no	no	no	no	no	no	no	contig00017	no	contig00017	contig00003	no	no	no	contig00029	no
S04700-15	no	no	no	no	no	no	no	no	no	contig00018	no	no	contig00042	no	no	no	no	no	no	no	no	no	no	no	no	no	no	contig00035	no	contig00018	no	no	no	no	no	no	no	no	no	no	contig00018	no	contig00018	contig00003	no	no	no	contig00001	no
S04765-15	no	no	no	no	no	no	no	no	no	no	no	no	no	no	no	no	no	no	no	no	no	no	no	no	no	no	no	no	no	no	no	no	no	no	no	no	no	no	no	no	no	no	no	no	no	no	no	contig00002	no
S04776-15	no	no	no	no	no	no	no	no	no	contig00017	no	no	contig00048	no	no	no	no	no	no	no	no	no	no	no	no	no	no	contig00036	no	contig00017	no	no	no	no	no	no	no	no	no	no	contig00017	no	contig00017	contig00003	no	no	no	contig00027	no
S04777-15	no	no	no	no	no	no	no	no	no	contig00017	no	no	contig00040	no	no	no	no	no	no	no	no	no	no	no	no	no	no	contig00031	no	contig00017	no	no	no	no	no	no	no	no	no	no	contig00017	no	contig00017	contig00003	no	no	no	contig00026	no
S04778-15	no	no	no	no	no	no	no	no	no	contig00017	no	no	contig00043	no	no	no	no	no	no	no	no	no	no	no	no	no	no	contig00034	no	contig00017	no	no	no	no	no	no	no	no	no	no	contig00017	no	contig00017	contig00004	no	no	no	contig00028	no
S04779-15	no	no	no	no	no	no	no	no	no	contig00017	no	no	contig00042	no	no	no	no	no	no	no	no	no	no	no	no	no	no	contig00032	no	contig00017	no	no	no	no	no	no	no	no	no	no	contig00017	no	contig00017	contig00002	no	no	no	contig00025	no
S04780-15	no	no	no	no	no	no	no	no	no	contig00017	no	no	contig00041	no	no	no	no	no	no	no	no	no	no	no	no	no	no	contig00032	no	contig00017	no	no	no	no	no	no	no	no	no	no	contig00017	no	contig00017	contig00004	no	no	no	contig00027	no
S04781-15	no	no	no	no	no	no	no	no	no	contig00016	no	no	contig00042	no	no	no	no	no	no	no	no	no	no	no	no	no	no	contig00032	no	contig00016	no	no	no	no	no	no	no	no	no	no	contig00016	no	contig00016	contig00002	no	no	no	contig00025	no
S04783-15	no	no	no	no	no	no	no	no	no	contig00019	no	no	contig00045	no	no	no	no	no	no	no	no	no	no	no	no	no	no	contig00035	no	contig00019	no	no	no	no	no	no	no	no	no	no	contig00019	no	contig00019	contig00003	no	no	no	contig00029	no
S04784-15	no	no	no	no	no	no	no	no	no	contig00020	no	no	contig00047	no	no	no	no	no	no	no	no	no	no	no	no	no	no	contig00038	no	contig00020	no	no	no	no	no	no	no	no	no	no	contig00020	no	contig00020	contig00005	no	no	no	contig00028	no
S04785-15	no	no	no	no	no	no	no	no	no	contig00017	no	no	contig00050	no	no	no	no	no	no	no	no	no	no	no	no	no	no	contig00038	no	contig00017	no	no	no	no	no	no	no	no	no	no	contig00017	no	contig00017	contig00003	no	no	no	contig00029	no
S04786-15	no	no	no	no	no	no	no	no	no	contig00019	no	no	contig00046	no	no	no	no	no	no	no	no	no	no	no	no	no	no	contig00037	no	contig00019	no	no	no	no	no	no	no	no	no	no	contig00019	no	contig00019	contig00005	no	no	no	contig00032	no
S04787-15	no	no	no	no	no	no	no	no	no	contig00017	no	no	no	no	no	no	no	no	no	no	no	no	no	no	no	no	no	contig00031	no	contig00017	no	no	no	no	no	no	no	no	no	no	contig00017	no	contig00017	contig00003	no	no	no	contig00026	no
S04788-15	no	no	no	no	no	no	no	no	no	contig00017	no	no	contig00045	no	no	no	no	no	no	no	no	no	no	no	no	no	no	contig00034	no	contig00017	no	no	no	no	no	no	no	no	no	no	contig00017	no	contig00017	contig00005	no	no	no	contig00026	no
S04789-15	no	no	no	no	no	no	no	no	no	contig00017	no	no	contig00044	no	no	no	no	no	no	no	no	no	no	no	no	no	no	contig00033	no	contig00017	no	no	no	no	no	no	no	no	no	no	contig00017	no	contig00017	contig00002	no	no	no	contig00026	no
S04790-15	no	no	no	no	no	no	no	no	no	contig00017	no	no	contig00038	no	no	no	no	no	no	no	no	no	no	no	no	no	no	contig00030	no	contig00017	no	no	no	no	no	no	no	no	no	no	contig00017	no	contig00017	contig00003	no	no	no	contig00025	no
S04791-15	no	no	no	no	no	no	no	no	no	contig00017	no	no	contig00039	no	no	no	no	no	no	no	no	no	no	no	no	no	no	contig00030	no	contig00017	no	no	no	no	no	no	no	no	no	no	contig00017	no	contig00017	contig00003	no	no	no	contig00025	no
S04928-15	no	no	no	no	no	no	no	no	no	no	no	no	no	no	no	no	no	no	no	no	no	no	no	no	no	no	no	no	no	no	no	no	no	no	no	no	no	no	no	no	no	no	no	no	no	no	no	contig00002	no
S04934-14	no	no	no	no	no	no	no	no	no	no	no	no	no	no	no	no	no	no	no	no	no	no	no	no	no	no	no	no	no	no	no	no	no	no	no	no	no	no	no	no	no	no	no	no	no	no	no	contig00002	no
S05061-10	no	no	no	no	no	no	no	no	no	contig00022	contig00022	contig00022	no	no	no	no	no	no	no	no	no	no	no	no	no	no	no	no	no	contig00022	no	no	no	no	no	no	no	no	no	no	contig00022	no	contig00022	no	no	no	no	contig00004	no
S05072-14	no	no	no	no	no	no	no	no	no	no	no	no	no	no	no	no	no	no	no	no	no	no	no	no	no	no	no	no	no	no	no	no	no	no	no	no	no	no	no	no	no	no	no	no	no	no	no	contig00002	no
S05082-15	no	no	no	no	no	no	no	no	no	no	no	no	no	no	no	no	no	no	no	no	no	no	no	no	no	no	no	no	no	no	no	no	no	no	no	no	no	no	no	no	no	no	no	no	no	no	no	contig00002	no
S05085-15	no	no	no	no	no	no	no	no	no	no	no	no	no	no	no	no	no	no	no	no	no	no	no	no	no	no	no	no	no	no	no	no	no	no	no	no	no	no	no	no	no	no	no	no	no	no	no	contig00002	no
S05105-13	no	no	no	no	no	no	no	no	no	no	no	no	no	no	no	no	no	no	no	no	no	no	no	no	no	no	no	no	no	no	no	no	no	no	no	no	no	no	no	no	no	no	no	no	no	no	no	contig00002	no
S05159-14	no	no	no	no	no	no	no	no	no	no	no	no	no	no	no	no	no	no	no	no	no	no	no	no	no	no	no	no	no	no	no	no	no	no	no	no	no	no	no	no	no	no	no	no	no	no	no	contig00002	no
S05254-13	no	no	no	no	no	no	no	no	no	contig00013	no	no	no	no	no	no	no	no	no	no	no	no	no	no	no	no	no	contig00031	no	contig00013	no	no	no	no	no	no	no	no	no	no	contig00013	no	contig00013	no	no	contig00009	no	contig00002	no
S05257-14	no	no	no	no	no	no	no	no	no	no	no	no	no	no	no	no	no	no	no	no	no	no	no	no	no	no	no	no	no	no	no	no	no	no	no	no	no	no	no	no	no	no	no	no	no	no	no	contig00001	no
S05349-14	no	no	no	no	no	no	no	no	no	no	no	no	no	no	no	no	no	no	no	no	no	no	no	no	no	no	no	no	no	no	no	no	no	no	no	no	no	no	no	no	no	no	no	no	no	no	no	contig00003	no
S05352-14	no	no	no	no	no	no	no	no	no	no	no	no	no	no	no	no	no	no	no	no	no	no	no	no	no	no	no	no	no	no	no	no	no	no	no	no	no	no	no	no	no	no	no	no	no	no	no	contig00002	no
S05353-14	no	no	no	no	no	no	no	no	no	no	no	no	no	no	no	no	no	no	no	no	no	no	no	no	no	no	no	no	no	no	no	no	no	no	no	no	no	no	no	no	no	no	no	no	no	no	no	contig00002	no
S05358-14	no	no	no	no	no	no	no	no	no	no	no	no	no	no	no	no	no	no	no	no	no	no	no	no	no	no	no	no	no	no	no	no	no	no	no	no	no	no	no	no	no	no	no	no	no	no	no	contig00002	no
S05359-14	no	no	no	no	no	no	no	no	no	no	no	no	no	no	no	no	no	no	no	no	no	no	no	no	no	no	no	no	no	no	no	no	no	no	no	no	no	no	no	no	no	no	no	no	no	no	no	contig00002	no
S05360-14	no	no	no	no	no	no	no	no	no	no	no	no	no	no	no	no	no	no	no	no	no	no	no	no	no	no	no	no	no	no	no	no	no	no	no	no	no	no	no	no	no	no	no	no	no	no	no	contig00002	no
S05362-14	no	no	no	no	no	no	no	no	no	no	no	no	no	no	no	no	no	no	no	no	no	no	no	no	no	no	no	no	no	no	no	no	no	no	no	no	no	no	no	no	no	no	no	no	no	no	no	contig00002	no
S05364-14	no	no	no	no	no	no	no	no	no	no	no	no	no	no	no	no	no	no	no	no	no	no	no	no	no	no	no	no	no	no	no	no	no	no	no	no	no	no	no	no	no	no	no	no	no	no	no	contig00002	no
S05390-15	no	no	no	no	no	no	no	no	no	no	no	no	no	no	no	no	no	no	no	no	no	no	no	no	no	no	no	no	no	no	no	no	no	no	no	no	no	no	no	no	no	no	no	no	no	no	no	contig00002	no
S05525-12	no	no	no	no	no	no	no	no	no	contig00014	no	no	no	no	no	no	no	no	no	no	no	no	no	no	no	no	no	no	no	contig00014	no	no	no	no	no	no	no	no	no	no	no	no	contig00014	no	no	no	contig00003	contig00002	no
S05769-15	no	no	no	no	no	no	no	no	no	no	no	no	no	no	no	no	no	no	no	no	no	no	no	no	no	no	no	no	no	no	no	no	no	no	no	no	no	no	no	no	no	no	no	no	no	no	no	contig00002	no
S05803-12	no	no	no	no	no	no	no	no	no	no	no	no	no	no	no	no	no	no	no	no	no	no	no	no	no	no	no	no	no	no	no	no	no	no	no	no	no	no	contig00019	no	no	no	no	no	no	no	no	contig00002	no
S05909-12	no	no	no	no	no	no	no	no	no	no	no	no	no	no	no	no	no	no	no	no	no	no	no	no	no	no	no	no	no	no	no	no	no	no	no	no	no	no	no	no	no	no	no	no	no	no	no	contig00001	no
S06018-15	no	no	no	no	no	no	no	no	no	no	no	no	no	no	no	no	no	no	no	no	no	no	no	no	no	no	no	no	no	no	no	no	no	no	no	no	no	no	no	no	no	no	no	no	no	no	no	contig00002	no
S06193-08	no	no	no	no	no	no	no	no	no	no	no	no	no	no	no	no	no	no	no	no	no	no	no	no	no	no	no	no	no	no	no	no	no	no	no	no	no	no	no	no	no	no	no	no	no	no	no	contig00002	no
S06367-19	no	no	no	contig00022	no	no	no	no	no	no	contig00022	contig00022	no	no	no	no	no	no	no	no	no	no	no	no	no	contig00022	no	no	no	contig00022	contig00022	no	no	no	no	no	no	no	no	no	no	no	contig00022	no	no	no	no	contig00002	no
SRR1212330	no	no	no	no	no	no	no	no	no	no	no	no	no	no	no	no	no	no	no	no	no	no	no	no	no	no	no	no	no	no	no	no	no	no	no	no	no	no	no	no	no	no	no	no	no	no	no	contig00002	no
SRR1614288	no	no	no	no	no	no	no	no	no	no	no	no	no	no	no	no	no	no	no	no	no	no	no	no	no	no	no	no	no	no	no	no	no	no	no	no	no	no	no	no	no	no	no	no	no	no	no	contig00002	no
SRR1805681	no	no	no	no	no	no	no	no	no	no	no	no	no	no	no	no	no	no	no	no	no	no	no	no	no	no	no	no	no	no	no	no	no	no	no	no	no	no	no	no	no	no	no	no	no	no	no	contig00002	no
SRR2353201	contig00033	no	no	no	no	no	no	no	no	contig00027	no	no	contig00047	contig00033	no	no	contig00033	no	no	no	no	contig00039	no	no	no	no	no	contig00035	no	contig00027	no	no	contig00043	no	no	no	no	no	no	no	contig00027	no	contig00027	no	no	contig00009	no	contig00002	no
SRR2407791	contig00033	no	no	no	no	no	no	no	no	no	no	no	contig00047	contig00033	no	no	contig00033	no	no	no	no	contig00039	no	no	no	no	no	contig00035	no	contig00026	no	no	no	no	no	no	no	no	no	no	contig00026	no	no	no	no	contig00009	no	contig00002	no
SRR2485278	contig00030	no	no	no	no	no	no	no	no	contig00013	no	no	contig00046	contig00030	no	no	contig00030	no	no	no	no	contig00038	no	no	no	no	no	contig00033	no	contig00013	no	no	no	no	no	no	no	no	no	no	contig00013	no	contig00013	no	no	contig00009	no	contig00002	no
SRR2485281	contig00033	no	no	no	no	no	no	no	no	contig00013	no	no	contig00048	contig00033	no	no	contig00033	no	no	no	no	contig00039	no	no	no	no	no	contig00035	no	contig00013	no	no	contig00043	no	no	no	no	no	no	no	contig00013	no	contig00013	no	no	contig00009	no	contig00002	no
SRR2485282	contig00036	no	no	no	no	no	no	no	no	contig00033	no	no	no	contig00036	no	no	contig00036	no	no	no	no	contig00042	no	no	no	no	no	contig00038	no	contig00033	no	no	contig00046	no	no	no	no	no	no	no	contig00015	no	contig00033	no	no	contig00009	no	contig00002	no
SRR2485284	contig00037	no	no	no	no	no	no	no	no	contig00014	no	no	contig00053	contig00037	no	no	contig00037	no	no	no	no	contig00044	no	no	no	no	no	contig00040	no	contig00014	no	no	contig00048	no	no	no	no	no	no	no	contig00014	no	contig00014	no	no	contig00009	no	contig00002	no
SRR2485286	contig00032	no	no	no	no	no	no	no	no	contig00014	no	no	contig00048	contig00032	no	no	no	no	no	no	no	contig00037	no	no	no	no	no	contig00033	no	contig00014	no	no	no	no	no	no	no	no	no	no	contig00014	no	contig00014	no	no	contig00009	no	contig00002	no
SRR2485287	contig00032	no	no	no	no	no	no	no	no	contig00012	no	no	contig00047	contig00032	no	no	contig00032	no	no	no	no	contig00037	no	no	no	no	no	contig00034	no	contig00012	no	no	contig00041	no	no	no	no	no	no	no	contig00012	no	contig00012	no	no	contig00009	no	contig00002	no
SRR2485288	contig00035	no	no	no	no	no	no	no	no	contig00013	no	no	no	contig00035	no	no	contig00035	no	no	no	no	contig00041	no	no	no	no	no	contig00036	no	contig00013	no	no	contig00046	no	no	no	no	no	no	no	contig00013	no	contig00013	no	no	contig00008	no	contig00003	no
SRR2587646	contig00034	no	no	no	no	no	no	no	no	contig00016	no	no	contig00046	contig00034	no	no	no	no	no	no	no	contig00036	no	no	no	no	no	contig00033	no	contig00016	no	no	contig00039	no	no	no	no	no	no	no	contig00016	no	contig00016	no	no	contig00008	no	contig00002	no
SRR2939561	contig00032	no	no	no	no	no	no	no	no	contig00019	no	no	no	contig00032	no	no	contig00032	no	no	no	no	no	no	no	no	no	no	no	no	contig00019	no	no	no	no	no	no	no	no	no	no	contig00019	no	contig00019	no	no	contig00003	no	contig00002	no
SRR2939562	contig00034	no	no	no	no	no	no	no	no	contig00016	no	no	contig00052	contig00034	no	no	contig00034	no	no	no	no	contig00040	no	no	no	no	no	contig00037	no	contig00016	no	no	contig00045	no	no	no	no	no	no	no	contig00016	no	contig00016	no	no	contig00004	no	contig00003	no
SRR2939570	contig00037	no	no	no	no	no	no	no	no	contig00030	no	no	contig00055	contig00037	no	no	contig00037	no	no	no	no	contig00044	no	no	no	no	no	contig00040	no	contig00030	no	no	contig00049	no	no	no	no	no	no	no	contig00030	no	contig00030	no	no	contig00009	no	contig00002	no
SRR3129297	contig00038	no	no	no	no	no	no	no	no	contig00029	no	no	contig00053	contig00038	no	no	contig00038	no	no	no	no	contig00042	no	no	no	no	no	contig00040	no	contig00029	no	no	contig00045	no	no	no	no	no	no	no	contig00029	no	contig00029	no	no	contig00009	no	contig00002	no
SRR3178069	contig00033	no	no	no	no	no	no	no	no	contig00016	no	no	no	contig00033	no	no	contig00033	no	no	no	no	contig00040	no	no	no	no	no	contig00036	no	contig00016	no	no	no	no	no	no	no	no	no	no	contig00016	no	contig00016	no	no	contig00001	no	contig00003	no
SRR3178070	contig00036	no	no	no	no	no	no	no	no	contig00013	no	no	no	contig00036	no	no	contig00036	no	no	no	no	contig00043	no	no	no	no	no	contig00039	no	contig00013	no	no	contig00047	no	no	no	no	no	no	no	contig00013	no	contig00013	no	no	contig00008	no	contig00002	no
SRR3178071	contig00031	no	no	no	no	no	no	no	no	contig00013	no	no	contig00049	contig00031	no	no	contig00031	no	no	no	no	contig00037	no	no	no	no	no	contig00033	no	contig00013	no	no	contig00041	no	no	no	no	no	no	no	contig00013	no	contig00013	no	no	contig00009	no	contig00002	no
SRR3184311	contig00035	no	no	no	no	no	no	no	no	contig00012	no	no	contig00051	contig00035	no	no	contig00035	no	no	no	no	contig00041	no	no	no	no	no	contig00037	no	contig00012	no	no	contig00045	no	no	no	no	no	no	no	contig00012	no	contig00012	no	no	contig00008	no	contig00002	no
SRR3185043	contig00037	no	no	no	no	no	no	no	no	contig00012	no	no	contig00052	contig00037	no	no	contig00037	no	no	no	no	contig00043	no	no	no	no	no	contig00039	no	contig00012	no	no	no	no	no	no	no	no	no	no	contig00012	no	contig00012	no	no	contig00008	no	contig00002	no
SRR4019587	contig00038	no	no	no	no	no	no	no	no	contig00015	no	no	contig00051	contig00038	no	no	contig00039	no	no	no	no	contig00045	no	no	no	no	no	no	no	contig00015	no	no	no	no	no	no	no	no	no	no	contig00015	no	contig00015	no	no	contig00009	no	contig00002	no
SRR4019588	contig00031	no	no	no	no	no	no	no	no	contig00025	no	no	contig00046	contig00031	no	no	contig00031	no	no	no	no	contig00037	no	no	no	no	no	contig00033	no	contig00025	no	no	contig00041	no	no	no	no	no	no	no	contig00025	no	contig00025	no	no	contig00009	no	contig00002	no
SRR4019589	contig00030	no	no	no	no	no	no	no	no	contig00014	no	no	contig00044	contig00030	no	no	contig00030	no	no	no	no	contig00035	no	no	no	no	no	contig00032	no	contig00014	no	no	contig00039	no	no	no	no	no	no	no	contig00014	no	contig00014	no	no	contig00009	no	contig00002	no
SRR4019590	contig00032	no	no	no	no	no	no	no	no	contig00014	no	no	contig00049	contig00032	no	no	contig00032	no	no	no	no	contig00039	no	no	no	no	no	contig00035	no	contig00014	no	no	contig00043	no	no	no	no	no	no	no	contig00014	no	contig00014	no	no	contig00009	no	contig00002	no
SRR4019591	contig00038	no	no	no	no	no	no	no	no	contig00030	no	no	contig00054	contig00038	no	no	contig00038	no	no	no	no	contig00045	no	no	no	no	no	contig00041	no	contig00030	no	no	no	no	no	no	no	no	no	no	contig00030	no	contig00030	no	no	contig00008	no	contig00002	no
SRR4019592	contig00032	no	no	no	no	no	no	no	no	contig00015	no	no	contig00047	contig00032	no	no	contig00032	no	no	no	no	contig00039	no	no	no	no	no	contig00035	no	contig00015	no	no	no	no	no	no	no	no	no	no	contig00015	no	contig00015	no	no	contig00009	no	contig00003	no
SRR4019593	contig00047	no	no	no	no	no	no	no	no	contig00025	no	no	contig00068	contig00047	no	no	no	no	no	no	no	contig00048	no	no	no	no	no	contig00045	no	contig00025	no	no	contig00060	no	no	no	no	no	no	no	contig00025	no	contig00025	no	no	contig00009	no	contig00002	no
SRR4019594	contig00032	no	no	no	no	no	no	no	no	contig00014	no	no	contig00044	contig00032	no	no	contig00032	no	no	no	no	contig00035	no	no	no	no	no	contig00033	no	contig00014	no	no	contig00038	no	no	no	no	no	no	no	contig00014	no	contig00014	no	no	contig00009	no	contig00002	no
SRR4019595	contig00039	no	no	no	no	no	no	no	no	contig00013	no	no	no	contig00039	no	no	contig00034	no	no	no	no	contig00040	no	no	no	no	no	contig00037	no	contig00013	no	no	contig00044	no	no	no	no	no	no	no	contig00013	no	contig00013	no	no	contig00008	no	contig00002	no
SRR4019600	contig00030	no	no	no	no	no	no	no	no	contig00014	no	no	contig00044	contig00030	no	no	contig00030	no	no	no	no	contig00035	no	no	no	no	no	contig00036	no	contig00014	no	no	no	no	no	no	no	no	no	no	contig00014	no	contig00014	no	no	contig00009	no	contig00002	no
SRR4019601	contig00036	no	no	no	no	no	no	no	no	contig00014	no	no	contig00047	contig00036	no	no	no	no	no	no	no	contig00038	no	no	no	no	no	contig00033	no	contig00014	no	no	contig00042	no	no	no	no	no	no	no	contig00014	no	contig00014	no	no	contig00009	no	contig00003	no
SRR4019602	contig00035	no	no	no	no	no	no	no	no	contig00017	no	no	contig00047	contig00035	no	no	contig00038	no	no	no	no	contig00040	no	no	no	no	no	contig00036	no	contig00017	no	no	no	no	no	no	no	no	no	no	contig00017	no	contig00017	no	no	contig00009	no	contig00002	no
SRR4019603	contig00035	no	no	no	no	no	no	no	no	contig00027	no	no	contig00051	contig00035	no	no	contig00035	no	no	no	no	contig00041	no	no	no	no	no	contig00038	no	contig00027	no	no	contig00046	no	no	no	no	no	no	no	contig00027	no	contig00027	no	no	contig00008	no	contig00002	no
SRR4025935	contig00044	no	no	no	no	no	no	no	no	contig00033	no	no	no	contig00044	no	no	contig00044	no	no	no	no	contig00052	no	no	no	no	no	contig00047	no	contig00033	no	no	contig00057	no	no	no	no	no	no	no	contig00033	no	contig00033	no	no	contig00007	no	contig00004	no
SRR4025936	contig00050	no	no	no	no	no	no	no	no	contig00014	no	no	contig00076	contig00050	no	no	contig00050	no	no	no	no	contig00065	no	no	no	no	no	contig00055	no	contig00014	no	no	no	no	no	no	no	no	no	no	contig00014	no	contig00014	no	no	contig00008	no	contig00006	no
SRR4025938	contig00036	no	no	no	no	no	no	no	no	contig00029	no	no	no	contig00036	no	no	contig00036	no	no	no	no	contig00042	no	no	no	no	no	contig00040	no	contig00029	no	no	no	no	no	no	no	no	no	no	contig00029	no	contig00029	no	no	contig00009	no	contig00003	no
SRR5155620	no	no	no	no	no	no	no	no	no	no	no	no	no	no	no	no	no	no	no	no	no	no	no	no	no	no	no	no	no	no	no	no	no	no	no	no	no	no	no	no	no	no	no	no	no	no	no	contig00010	no
SRR5173520	no	no	no	no	no	no	no	no	no	no	no	no	no	no	no	no	no	no	contig00015	no	no	no	no	no	no	no	no	no	no	no	no	no	no	no	no	no	no	no	no	no	no	no	no	no	no	no	no	contig00002	no
SRR5173678	no	no	no	no	no	no	no	no	no	no	no	no	no	no	no	no	no	no	no	no	no	no	no	no	no	no	no	no	no	no	no	no	no	no	no	no	no	no	no	no	no	no	no	no	no	no	no	contig00018	no
SRR5804744	no	no	no	no	no	no	no	no	no	no	no	no	no	no	no	no	no	no	no	no	no	no	no	no	no	no	no	no	no	no	no	no	no	no	no	no	no	no	no	no	no	no	no	no	no	no	no	contig00029	no
SRR6519508	no	no	no	no	no	no	no	no	no	no	no	no	no	no	no	no	contig00030	no	no	no	contig00038	no	no	contig00037	no	no	contig00049	no	no	no	no	no	no	no	no	no	no	no	no	no	contig00030	no	no	no	no	no	no	contig00017	no
SRR6545188	no	no	no	no	no	contig00032	no	no	no	no	no	no	no	no	no	no	contig00026	no	no	no	no	no	no	contig00002	no	no	no	no	no	no	no	no	no	contig00032	no	no	no	no	no	contig00034	contig00026	no	no	no	no	no	no	contig00016	no
SRR6627701	no	no	no	no	no	contig00032	no	no	no	no	no	no	no	no	no	no	contig00025	no	no	no	no	no	no	contig00031	no	no	no	no	no	no	no	no	no	contig00032	no	no	no	no	no	contig00035	contig00025	no	no	no	no	no	no	contig00014	no
SRR6627706	no	no	no	no	no	no	no	no	no	no	no	no	no	no	no	no	contig00028	no	no	no	contig00035	no	no	contig00033	no	no	contig00046	no	no	no	no	no	no	no	no	no	no	no	no	no	contig00028	no	no	no	no	no	no	contig00016	no
SRR6627732	no	no	no	no	no	no	no	no	no	no	no	no	no	no	no	no	no	no	no	no	no	no	no	no	no	no	no	no	no	no	no	no	no	no	no	no	no	no	no	no	no	no	no	no	no	no	no	contig00004	no
SRR6635766	no	no	no	no	no	no	no	no	no	no	no	no	no	no	no	no	no	no	no	no	no	no	no	no	no	no	no	no	no	no	no	no	no	no	no	no	no	no	no	no	no	no	no	no	no	no	no	contig00003	no
SRR6881650	no	no	no	no	no	no	no	no	no	no	no	no	no	no	no	no	no	no	no	no	no	no	no	no	no	no	no	no	no	no	no	no	no	no	no	no	no	no	no	no	no	no	no	no	no	no	no	contig00002	no
SRR6881652	no	contig00005	no	no	no	no	no	no	no	contig00005	no	no	no	no	no	no	no	no	no	no	no	no	no	no	no	no	no	no	no	contig00005	no	no	no	no	no	no	no	no	no	no	no	no	contig00005	no	no	no	no	contig00007	no
SRR6881656	no	no	no	no	no	no	no	no	no	no	no	no	no	no	no	no	no	no	no	no	no	no	no	no	no	no	no	no	no	no	no	no	no	no	no	no	no	no	no	no	no	no	no	no	no	no	no	contig00002	no
SRR6881657	no	no	no	no	no	no	no	no	no	no	no	no	no	no	no	no	no	no	no	no	no	no	no	no	no	no	no	no	no	no	no	no	no	no	no	no	no	no	no	no	no	no	no	no	no	no	no	contig00001	no
SRR6881658	no	no	no	no	no	no	no	no	no	no	no	no	no	no	no	no	no	no	no	no	no	no	no	no	no	no	no	no	no	no	no	no	no	no	no	no	no	no	no	no	no	no	no	no	no	no	no	contig00002	no
SRR6881659	no	no	no	no	no	no	no	no	no	no	no	no	no	no	no	no	no	no	no	no	no	no	no	no	no	no	no	no	no	no	no	no	no	no	no	no	no	no	no	no	no	no	no	no	no	no	no	contig00012	no
SRR6881660	no	no	no	no	no	no	no	no	no	no	no	no	no	no	no	no	no	no	no	no	no	no	no	no	no	no	no	no	no	no	no	no	no	no	no	no	no	no	no	no	no	no	no	no	no	no	no	contig00004	no
SRR6881662	no	no	no	no	no	no	no	no	no	no	no	no	no	no	no	no	no	no	no	no	no	no	no	no	no	no	no	no	no	no	no	no	no	no	no	no	no	no	no	no	no	no	no	no	no	no	no	contig00022	no
SRR6881664	no	no	no	no	no	no	no	no	no	no	no	no	no	no	no	no	no	no	no	no	no	no	no	no	no	no	no	no	no	no	no	no	no	no	no	no	no	no	no	no	no	no	no	no	no	no	no	contig00022	no
SRR6927217	no	no	no	no	no	no	no	no	no	no	no	no	no	no	no	no	no	no	no	no	no	no	no	no	no	no	no	no	no	no	no	no	no	no	no	no	no	no	no	no	no	no	no	no	no	no	no	contig00002	no
SRR6927270	no	no	no	no	no	no	no	no	no	no	no	no	no	no	no	no	no	no	no	no	no	no	no	no	no	no	no	no	no	no	no	no	no	no	no	no	no	no	no	no	no	no	no	no	no	no	no	contig00002	no
SRR6927279	no	no	no	no	no	no	no	no	no	no	no	no	no	no	no	no	no	no	no	no	no	no	no	no	no	no	no	no	no	no	no	no	no	no	no	no	no	no	no	no	no	no	no	no	no	no	no	contig00003	no
SRR6927294	no	no	no	no	no	no	no	no	no	no	no	no	no	no	no	no	no	no	no	no	no	no	no	no	no	no	no	no	no	no	no	no	no	no	no	no	no	no	no	no	no	no	no	no	no	no	no	contig00002	no
SRR6927295	no	no	no	no	no	no	no	no	no	no	no	no	no	no	no	no	no	no	no	no	no	no	no	no	no	no	no	no	no	no	no	no	no	no	no	no	no	no	no	no	no	no	no	no	no	no	no	contig00002	no
SRR6927296	no	no	no	no	no	no	no	no	no	no	no	no	no	no	no	no	no	no	no	no	no	no	no	no	no	no	no	no	no	no	no	no	no	no	no	no	no	no	no	no	no	no	no	no	no	no	no	contig00003	no
SRR6927730	no	no	no	no	no	no	no	no	no	no	no	no	no	no	no	no	no	no	no	no	no	no	no	no	no	no	no	no	no	no	no	no	no	no	no	no	no	no	no	no	no	no	no	no	no	no	no	contig00002	no
SRR7128413	no	no	no	no	no	no	no	no	no	no	no	no	no	no	no	no	no	no	no	no	no	no	no	no	no	no	no	no	no	no	no	no	no	no	no	no	no	no	contig00027	no	no	no	no	no	no	no	no	contig00002	contig00027
SRR7130337	no	no	no	no	no	no	no	no	no	no	no	no	no	no	no	no	no	no	no	no	no	no	no	no	no	no	no	no	no	no	no	no	no	no	no	no	no	no	no	no	no	no	no	no	no	no	no	contig00002	no
SRR7130356	no	no	no	no	no	no	no	no	no	no	no	no	no	no	no	no	no	no	no	no	no	no	no	no	no	no	no	no	no	no	no	no	no	no	no	no	no	no	no	no	no	no	no	no	no	no	no	contig00001	no
SRR7130365	no	no	no	no	no	no	no	no	no	no	no	no	no	no	no	no	no	no	no	no	no	no	no	no	no	no	no	no	no	no	no	no	no	no	no	no	no	no	no	no	no	no	no	no	no	no	no	contig00004	no
SRR7130366	no	no	no	contig00019	no	no	no	no	no	no	no	no	no	no	no	no	no	no	no	no	no	no	contig00019	no	no	contig00019	no	no	no	no	no	no	no	no	no	no	no	no	no	no	no	no	no	no	no	no	no	contig00002	no
SRR7130523	no	no	no	no	no	no	no	no	no	no	no	no	no	no	no	no	no	no	no	no	no	no	no	no	no	no	no	no	no	no	no	no	no	no	no	no	no	no	no	no	no	no	no	no	no	no	no	contig00029	no
SRR7130546	no	no	no	no	no	no	no	no	no	no	no	no	no	no	no	no	no	no	no	no	no	no	no	no	no	no	no	no	no	no	no	no	no	no	no	no	no	no	no	no	no	no	no	no	no	no	no	contig00004	no
[truncated: 21 more columns]

## Sheet: Table S6A
Isolate ID	intI	aadA1	ant(3'')	cmlA	dfrA	qac	qacE
36-9-8101378	contig00032, contig00037	contig00032			contig00037		contig00032
ERR1014110	contig00027	contig00027	contig00027	contig00027		contig00027
ERR1014111	contig00018	contig00018	contig00018, contig00018	contig00018		contig00018
ERR1014112	contig00013				contig00013		contig00013
ERR1014114	contig00015, contig00029				contig00015, contig00029		contig00015
ERR1014117	contig00013, contig00026				contig00013, contig00026		contig00013
ERR1014118	contig00014	contig00014					contig00014
ERR1014119	contig00025, contig00036	contig00025			contig00036		contig00025
ERR1759062	contig00014	contig00014					contig00014
ERR1759114	contig00017	contig00017					contig00017
ERR1759115	contig00013	contig00013					contig00013
ERR1759118	contig00013	contig00013					contig00013
ERR2019203	contig00030	contig00030					contig00030
ERR2200345	contig00074	contig00074					contig00074
ERR2200346	contig00068	contig00068					contig00068
ERR2200347	contig00014	contig00014					contig00014
ERR2200348	contig00025	contig00025					contig00025
ERR2200349	contig00018	contig00018					contig00018
ERR2200350	contig00015	contig00015					contig00015
ERR2200351	contig00017	contig00017					contig00017
ERR2200352	contig00014	contig00014					contig00014
ERR2200353	contig00012	contig00012					contig00012
ERR2200354	contig00058, contig00063	contig00058			contig00063		contig00058
ERR2200355	contig00017, contig00051	contig00017			contig00051		contig00017
ERR2200356	contig00015	contig00015					contig00015
ERR2200357	contig00021	contig00021					contig00021
ERR2200358	contig00025	contig00025					contig00025
ERR2200359	contig00017	contig00017					contig00017
ERR2200361	contig00085, contig00137	contig00085			contig00137		contig00085
ERR2200362	contig00020, contig00040	contig00020			contig00040		contig00020
ERR2200363	contig00017		contig00017		contig00017
ERR2200364	contig00016, contig00037	contig00016					contig00016
ERR2200366	contig00026	contig00026					contig00026
ERR2200368	contig00016	contig00016					contig00016
ERR2200369	contig00016	contig00016					contig00016
ERR2200370	contig00029	contig00029					contig00029
ERR2200371	contig00027	contig00027					contig00027
ERR2200379	contig00018	contig00018					contig00018
ERR2200381	contig00026	contig00026					contig00026
ERR2200382	contig00018	contig00018					contig00018
ERR2200385	contig00054	contig00054					contig00054
ERR2200386	contig00017	contig00017					contig00017
ERR2210537	contig00040	contig00040					contig00040
ERR2210569	contig00016	contig00016					contig00016
ERR2210686	contig00020	contig00020					contig00020
ERR2210687	contig00067	contig00067					contig00067
ERR2240085	contig00017	contig00017					contig00017
ERR2240086	contig00024	contig00024					contig00024
ERR3263816	contig00029	contig00029					contig00029
ERR3263937	contig00014, contig00029	contig00014			contig00029		contig00014
L00177-17	contig00019, contig00044	contig00019			contig00044		contig00019
L00178-17	contig00018, contig00038	contig00018			contig00038		contig00018
L00235-17	contig00022	contig00022					contig00022
L00361-17	contig00036				contig00036
L00413-15	contig00016	contig00016					contig00016
L00420-17	contig00017, contig00037	contig00017			contig00037		contig00017
L00423-17	contig00042, contig00043	contig00043			contig00042		contig00043
L00430-17	contig00019, contig00041	contig00019			contig00041		contig00019
L00458-17	contig00016	contig00016					contig00016
L00460-17	contig00017	contig00017					contig00017
L00503-14	contig00019, contig00035	contig00019					contig00019
L00504-14	contig00015, contig00035	contig00015			contig00035		contig00015
L00505-17	contig00012, contig00033	contig00012			contig00033		contig00012
L00511-17	contig00013	contig00013					contig00013
L00622-12	contig00018	contig00018					contig00018
L00656-17	contig00014	contig00014					contig00014
L00692-17	contig00017, contig00037	contig00017			contig00037		contig00017
L00701-17	contig00014, contig00027	contig00014			contig00027		contig00014
L00702-17	contig00016, contig00034	contig00016			contig00034		contig00016
L00703-17	contig00013	contig00013					contig00013
L00704-17	contig00015	contig00015					contig00015
L00705-15	contig00015	contig00015					contig00015
L00705-17	contig00018, contig00034	contig00018			contig00034		contig00018
L00706-17	contig00016, contig00029	contig00016			contig00029		contig00016
L00832-12	contig00022	contig00022					contig00022
L00843-17	contig00016, contig00034	contig00016			contig00034		contig00016
L00844-17	contig00018, contig00039	contig00018			contig00039		contig00018
L00846-11	contig00019	contig00019					contig00019
L00971-13	contig00017, contig00039	contig00017					contig00017
L00974-13	contig00018	contig00018					contig00018
L00977-17	contig00017	contig00017					contig00017
L00981-13	contig00015	contig00015					contig00015
L00982-13	contig00022, contig00043	contig00022					contig00022
L00985-17	contig00032				contig00032
L01053-17	contig00015		contig00015				contig00015
L01074-17	contig00019	contig00019					contig00019
L01370-15	contig00016		contig00016				contig00016
L01371-15	contig00015		contig00015				contig00015
L01401-13	contig00016	contig00016					contig00016
L01514-15	contig00015	contig00015					contig00015
L01527-16	contig00016	contig00016					contig00016
L01528-16	contig00014	contig00014					contig00014
L01553-13	contig00030, contig00047	contig00030					contig00030
L01566-13	contig00047, contig00053	contig00053			contig00047		contig00053
L01580-19	contig00041, contig00056	contig00041			contig00056		contig00041
L01581-19	contig00033, contig00051	contig00033			contig00051		contig00033
L01655-17	contig00017, contig00039	contig00017			contig00039		contig00017
L01774-14	contig00018	contig00018					contig00018
L02065-13	contig00019, contig00044	contig00019			contig00044		contig00019
L02260-16	contig00018, contig00037	contig00018			contig00037		contig00018
L02735-16	contig00018		contig00018				contig00018
L02859-16	contig00038				contig00038
L02979-16	contig00018, contig00039	contig00018			contig00039		contig00018
L02989-16	contig00019, contig00038	contig00019					contig00019
L02990-16	contig00020, contig00037	contig00020					contig00020
L03008-16	contig00018	contig00018					contig00018
L03025-16	contig00017, contig00034	contig00017			contig00034		contig00017
L0SCOT2	contig00013, contig00033	contig00013			contig00033		contig00013
S00056-16	contig00019, contig00034	contig00019			contig00034		contig00019
S00057-16	contig00019, contig00035	contig00019			contig00035		contig00019
S00058-16	contig00018, contig00031	contig00018			contig00031		contig00018
S00059-16	contig00016, contig00036	contig00016			contig00036		contig00016
S00060-16	contig00018, contig00034	contig00018			contig00034		contig00018
S00061-16	contig00019, contig00036	contig00019			contig00036		contig00019
S00062-16	contig00017, contig00037	contig00017			contig00037		contig00017
S00063-16	contig00020, contig00037	contig00020			contig00037		contig00020
S00064-16	contig00018, contig00033	contig00018			contig00033		contig00018
S00065-16	contig00020, contig00039	contig00020			contig00039		contig00020
S00066-16	contig00017, contig00034	contig00017			contig00034		contig00017
S00197-17	contig00014	contig00014					contig00014
S00198-17	contig00014, contig00029	contig00014			contig00029		contig00014
S00501-17	contig00015, contig00031	contig00015			contig00031		contig00015
S00581-17	contig00015, contig00037	contig00015			contig00037		contig00015
S00997-17	contig00015	contig00015					contig00015
S01152-17	contig00016, contig00036	contig00016					contig00016
S02225-16	contig00014, contig00036	contig00014			contig00036		contig00014
S02277-19	contig00014	contig00014					contig00014
S03727-17	contig00020, contig00053	contig00020			contig00053		contig00020
S04076-16	contig00014	contig00014					contig00014
S04245-11	contig00022	contig00022					contig00022
S04411-15	contig00018, contig00035	contig00018			contig00035		contig00018
S04446-15	contig00018, contig00035	contig00018					contig00018
S04686-11	contig00014	contig00014					contig00014
S04688-15	contig00018, contig00033	contig00018			contig00033		contig00018
S04690-15	contig00017, contig00031	contig00017			contig00031		contig00017
S04691-15	contig00020, contig00036	contig00020			contig00036		contig00020
S04693-15	contig00021, contig00038	contig00021			contig00038		contig00021
S04695-15	contig00018, contig00035	contig00018			contig00035		contig00018
S04696-15	contig00017, contig00035	contig00017			contig00035		contig00017
S04698-15	contig00016, contig00031	contig00016			contig00031		contig00016
S04699-15	contig00017, contig00035	contig00017			contig00035		contig00017
S04700-15	contig00018, contig00035	contig00018			contig00035		contig00018
S04776-15	contig00017, contig00036	contig00017			contig00036		contig00017
S04777-15	contig00017, contig00031	contig00017			contig00031		contig00017
S04778-15	contig00017, contig00034	contig00017			contig00034		contig00017
S04779-15	contig00017, contig00032	contig00017			contig00032		contig00017
S04780-15	contig00017, contig00032	contig00017			contig00032		contig00017
S04781-15	contig00016, contig00032	contig00016			contig00032		contig00016
S04783-15	contig00019, contig00035	contig00019			contig00035		contig00019
S04784-15	contig00020, contig00038	contig00020			contig00038		contig00020
S04785-15	contig00017, contig00038	contig00017			contig00038		contig00017
S04786-15	contig00019, contig00037	contig00019			contig00037		contig00019
S04787-15	contig00017, contig00031	contig00017			contig00031		contig00017
S04788-15	contig00017, contig00034	contig00017			contig00034		contig00017
S04789-15	contig00017, contig00033	contig00017			contig00033		contig00017
S04790-15	contig00017, contig00030	contig00017			contig00030		contig00017
S04791-15	contig00017, contig00030	contig00017			contig00030		contig00017
S05061-10	contig00022	contig00022					contig00022
S05254-13	contig00013, contig00031	contig00013			contig00031		contig00013
S05525-12	contig00014	contig00014					contig00014
S06367-19	contig00022	contig00022			contig00022		contig00022
SRR2353201	contig00027, contig00035	contig00027			contig00035		contig00027
SRR2407791	contig00035				contig00035
SRR2485278	contig00013, contig00033	contig00013			contig00033		contig00013
SRR2485281	contig00013, contig00035	contig00013			contig00035		contig00013
SRR2485282	contig00033, contig00038	contig00033			contig00038		contig00033
SRR2485284	contig00014, contig00040	contig00014			contig00040		contig00014
SRR2485286	contig00014, contig00033	contig00014			contig00033		contig00014
SRR2485287	contig00012, contig00034	contig00012			contig00034		contig00012
SRR2485288	contig00013, contig00036	contig00013			contig00036		contig00013
SRR2587646	contig00016, contig00033	contig00016			contig00033		contig00016
SRR2939561	contig00019	contig00019					contig00019
SRR2939562	contig00016, contig00037	contig00016			contig00037		contig00016
SRR2939570	contig00030, contig00040	contig00030			contig00040		contig00030
SRR3129297	contig00029, contig00040	contig00029			contig00040		contig00029
SRR3178069	contig00016, contig00036	contig00016			contig00036		contig00016
SRR3178070	contig00013, contig00039	contig00013			contig00039		contig00013
SRR3178071	contig00013, contig00033	contig00013			contig00033		contig00013
SRR3184311	contig00012, contig00037	contig00012			contig00037		contig00012
SRR3185043	contig00012, contig00039	contig00012			contig00039		contig00012
SRR4019587	contig00015	contig00015					contig00015
SRR4019588	contig00025, contig00033	contig00025			contig00033		contig00025
SRR4019589	contig00014, contig00032	contig00014			contig00032		contig00014
SRR4019590	contig00014, contig00035	contig00014			contig00035		contig00014
SRR4019591	contig00030, contig00041	contig00030			contig00041		contig00030
SRR4019592	contig00015, contig00035	contig00015			contig00035		contig00015
SRR4019593	contig00025, contig00045	contig00025			contig00045		contig00025
SRR4019594	contig00014, contig00033	contig00014			contig00033		contig00014
SRR4019595	contig00013, contig00037	contig00013			contig00037		contig00013
SRR4019600	contig00014	contig00014					contig00014
SRR4019601	contig00014, contig00033	contig00014			contig00033		contig00014
SRR4019602	contig00017	contig00017					contig00017
SRR4019603	contig00027	contig00027					contig00027
SRR4025935	contig00033, contig00047	contig00033			contig00047		contig00033
SRR4025936	contig00014, contig00055	contig00014			contig00055		contig00014
SRR4025938	contig00029, contig00040	contig00029			contig00040		contig00029

## Sheet: Table S6B
Isolate ID	attC	aac(6')-Ib	aadA1	ant(3'')	blaVIM	lnu(F)	sat2	dfrA
ERR1014112	contig00027, contig00027							contig00027
ERR2200361	contig00177, contig00177
ERR2259376	contig00047, contig00047	contig00047			contig00047
ERR2259382	contig00041, contig00041	contig00041	contig00041		contig00041
ERR2265537	contig00049, contig00049	contig00049			contig00049
ERR2586091	contig00054, contig00054	contig00054			contig00054
ERR2586092	contig00077, contig00077	contig00077			contig00077
ERR2984270	contig00037, contig00037	contig00037			contig00037
ERR2984271	contig00065, contig00065	contig00065			contig00065
ERR2984272	contig00168, contig00168	contig00168			contig00168
L00656-17	contig00030, contig00030							contig00030
L00974-13	contig00033, contig00033							contig00033
L00981-13	contig00032, contig00032							contig00032
L01505-16	contig00048, contig00048			contig00048		contig00048
L01507-16	contig00058, contig00058			contig00058		contig00058
S00197-17	contig00037, contig00037							contig00037
S00997-17	contig00032, contig00032							contig00032
S04784-15	contig00037, contig00037
SRR4019602	contig00036, contig00036							contig00036
SRR4019603	contig00038, contig00038							contig00038
SRR7130366	contig00019, contig00019, contig00019		contig00019				contig00019	contig00019

## Sheet: Table S6C
Isolate ID	intI
ERR1014112	contig00027
L00656-17	contig00030
L00974-13	contig00033
L00981-13	contig00032
S00197-17	contig00037
S00997-17	contig00032
SRR4019602	contig00036
SRR4019603	contig00038

## Sheet: Table S6D
Isolate ID	intI	aadA1	ant(3'')	dfrA	lnu(F)	lnu(G)	qacE
L00177-17	2	2					2
L00420-17	2	2					2
L00985-17	3, 8		8	3		8
L01372-15	2, 3		2, 3			3	2
L01505-16	2, 4	4	2		2		2, 4
L02859-16	2, 3	2	3			3	2
S03727-17	2	2					2
S04791-15	2	2					2
S06367-19	7	7		7			7

## Sheet: Table S6E
Isolate ID	intI	aadA1	dfrA	qacE
L00177-17	2		2
L00420-17	2		2
L00985-17	3	3		3
L02859-16	2		2
S03727-17	2		2
S04791-15	2		2

[truncated: 2 more sheets: Table S7A, Table S7B]
